# Supplementary material for: Identification of PLATZ genes in Malus and expression characteristics of MdPLATZs in response to drought and ABA stresses
Source: Front Plant Sci. 2023 Jan 18;13:1109784. doi: 10.3389/fpls.2022.1109784 (PMC9890193; doi:10.3389/fpls.2022.1109784)
Supplement: Supplementary file 1 [file DataSheet_1.zip › Table S1.xlsx]

## Sheet: Sheet1
	Table S1. The members of PLATZ family genes in Malus genome
Species	Gene ID	Name	Orthologous in Arabidopsis	Chromosome	Localization		CDS(bp)	Protein Length(aa)	Molecular weight(kDa)	Theoretical pI	Putative subcellular localization
					Start	End
M.domestica cv. Hanfu	HF04964-RA	Mdhfplatz18	Mdhfplatz5-1	Chr12	15512594	15513871	579	193	21.5816	8.88	Nucleus
M.domestica cv. Hanfu	HF06071-RA	Mdhfplatz9	Mdhfplatz9	Chr11	13690901	13692000	636	212	24.313	9.3	Nucleus
M.domestica cv. Hanfu	HF10008-RA	Mdhfplatz1	Mdhfplatz1	Chr06	234962	238992	1188	396	45.212	9.66	Nucleus
M.domestica cv. Hanfu	HF11523-RA	Mdhfplatz4	Mdhfplatz3-1	Chr05	37850201	37853050	612	204	22.836	7.1	Chloroplast. Cytoplasm. Nucleus
M.domestica cv. Hanfu	HF14696-RA	Mdhfplatz5	Mdhfplatz10-1	Chr07	13644302	13646075	603	201	22.5242	8.72	Nucleus
M.domestica cv. Hanfu	HF16307-RA	Mdhfplatz11	Mdhfplatz11	Chr16	35262812	35264226	777	259	29.055	9.43	Nucleus
M.domestica cv. Hanfu	HF16514-RA	Mdhfplatz2	Mdhfplatz2	Chr16	40734148	40735465	756	252	28.5446	8.55	Nucleus
M.domestica cv. Hanfu	HF18473-RA	Mdhfplatz13	Mdhfplatz7-1	Chr02	1308073	1310139	1002	334	37.7004	8.64	Nucleus
M.domestica cv. Hanfu	HF20734-RA	Mdhfplatz20	Mdhfplatz5	Chr14	14725783	14727030	579	193	21.4925	8.52	Nucleus
M.domestica cv. Hanfu	HF23051-RA	Mdhfplatz3	Mdhfplatz3	Chr10	34260235	34263305	615	205	22.902	7.1	Nucleus
M.domestica cv. Hanfu	HF27098-RA	Mdhfplatz10	Mdhfplatz10	Chr02	21180292	21181735	663	221	24.7355	8.82	Nucleus
M.domestica cv. Hanfu	HF30324-RA	Mdhfplatz7	Mdhfplatz7	Chr15	12231724	12233097	765	255	29.1015	8.67	Nucleus
M.domestica cv. Hanfu	HF37253-RA	Mdhfplatz19	Mdhfplatz11-1	Chr06	4615314	4617206	801	267	29.7247	9.37	Nucleus
M.domestica cv. Hanfu	HF40622-RA	Mdhfplatz17	Mdhfplatz9-1	Chr03	12290858	12292583	651	217	25.064	9.68	Chloroplast. Nucleus
M.domestica cv. Gold delicious	MD00G1059100	Mdplatz2	Mdgplatz19	Chr00	10823977	10826519	756	252	28.5446	8.55	Nucleus
M.domestica cv. Gold delicious	MD02G1017000	Mdplatz7	Msiplatz19	Chr02	1270536	1271983	771	257	29.3947	8.56	Nucleus
M.domestica cv. Gold delicious	MD02G1208800	Mdplatz10	Msyplatz19	Chr02	21452796	21454261	663	221	24.6714	8.82	Nucleus
M.domestica cv. Gold delicious	MD03G1129200	Mdplatz17	Mdplatz9-1	Chr03	12600852	12604162	576	192	21.9711	9.51	Nucleus
M.domestica cv. Gold delicious	MD05G1248500	Mdplatz4	Mdplatz3-1	Chr05	37994133	37997028	762	254	28.4876	8.39	Chloroplast.
M.domestica cv. Gold delicious	MD06G1001300	Mdplatz1	Mdplatz1	Chr06	168802	171262	756	252	28.4415	8.78	Chloroplast. Nucleus
M.domestica cv. Gold delicious	MD06G1035500	Mdplatz19	Mdplatz11-1	Chr06	4582147	4584370	666	222	24.8782	9.25	Nucleus
M.domestica cv. Gold delicious	MD07G1117000	Mdplatz5	Mdplatz10-1	Chr07	14225909	14227924	735	245	27.3857	8.81	Nucleus
M.domestica cv. Gold delicious	MD10G1229000	Mdplatz3	Mdplatz3	Chr10	32592216	32595767	765	255	28.5486	8.39	Chloroplast. Nucleus
M.domestica cv. Gold delicious	MD11G1151300	Mdplatz9	Mdplatz9	Chr11	14379334	14380837	636	212	24.313	9.3	Nucleus
M.domestica cv. Gold delicious	MD12G1103000	Mdplatz18	Mdplatz5-1	Chr12	16126600	16128768	591	197	22.0431	8.88	Nucleus
M.domestica cv. Gold delicious	MD13G1017800	Mdplatz6	Mdplatz6	Chr13	1147821	1148780	642	214	24.7082	9.5	Nucleus
M.domestica cv. Gold delicious	MD14G1097400	Mdplatz20	Mdplatz5	Chr14	14777643	14779599	591	197	21.9961	8.52	Nucleus
M.domestica cv. Gold delicious	MD15G1161500	Mdplatz13	Mdplatz7-1	Chr15	12146094	12147778	765	255	29.1015	8.75	Nucleus
M.domestica cv. Gold delicious	MD16G1015800	Mdplatz16	Mdplatz6-1	Chr16	1219254	1221443	681	227	25.7588	9.02	Nucleus
M.domestica cv. Gold delicious	MD16G1273400	Mdplatz11	Mdplatz11	Chr16	36245470	36247489	678	226	25.2646	9.33	Nucleus
M.domestica cv. Gold delicious	MD17G1254800	Mdplatz15	Mdplatz6-2	Chr17	31072591	31073131	441	147	17.2305	8.24	Nucleus
M.domestica cv. Gala	Mdg_02g001750	Mdgplatz7	Mdgplatz7	Chr02	1282402	1284347	894	298	33.9418	8.31	Nucleus
M.domestica cv. Gala	Mdg_02g017690	Mdgplatz10	Mdgplatz10	Chr02	19989321	19990668	660	220	24.5272	8.82	Nucleus
M.domestica cv. Gala	Mdg_03g011400	Mdgplatz17	Mdgplatz9-1	Chr03	12345274	12348652	912	304	34.9362	9.1	Nucleus
M.domestica cv. Gala	Mdg_05g022640	Mdgplatz4	Mdgplatz3-1	Chr05	37679779	37682628	762	254	28.4446	8.2	Chloroplast.
M.domestica cv. Gala	Mdg_06g000170	Mdgplatz1	Mdgplatz1	Chr06	240936	242860	984	328	37.5038	9.36	Nucleus
M.domestica cv. Gala	Mdg_06g003550	Mdgplatz19	Mdgplatz11-1	Chr06	4654451	4656069	666	222	24.8782	9.25	Nucleus
M.domestica cv. Gala	Mdg_07g010410	Mdgplatz5	Mdgplatz10-1	Chr07	13817291	13818774	735	245	27.3857	8.81	Nucleus
M.domestica cv. Gala	Mdg_09g023010	Mdgplatz14	Mdgplatz6-3	Chr09	30903327	30903949	453	151	17.6564	8.69	Nucleus
M.domestica cv. Gala	Mdg_10g021410	Mdgplatz3	Mdgplatz3	Chr10	33392376	33395418	765	255	28.5486	8.39	Chloroplast. Nucleus
M.domestica cv. Gala	Mdg_11g013420	Mdgplatz9	Mdgplatz9	Chr11	13878729	13879832	636	212	24.313	9.3	Nucleus
M.domestica cv. Gala	Mdg_12g010310	Mdgplatz18	Mdgplatz5-1	Chr12	15600330	15601616	579	193	21.5395	8.88	Nucleus
M.domestica cv. Gala	Mdg_13g001480	Mdgplatz6	Mdgplatz6	Chr13	1133438	1134772	516	172	19.6989	9.42	Nucleus
M.domestica cv. Gala	Mdg_14g009950	Mdgplatz20	Mdgplatz5	Chr14	13769233	13770684	579	193	21.4925	8.52	Nucleus
M.domestica cv. Gala	Mdg_15g015180	Mdgplatz13	Mdgplatz7-1	Chr15	12204072	12205514	765	255	29.1015	8.67	Nucleus
M.domestica cv. Gala	Mdg_16g001450	Mdgplatz16	Mdgplatz6-1	Chr16	1194146	1195823	786	262	29.8035	8.95	Nucleus
M.domestica cv. Gala	Mdg_16g023900	Mdgplatz12	Mdgplatz12	Chr16	33737553	33739005	678	226	25.2646	9.33	Nucleus
M.domestica cv. Gala	Mdg_17g023650	Mdgplatz15	Mdgplatz6-2	Chr17	31916875	31917976	399	133	15.315	6.64	Nucleus
M.sieversii	Msi_02g001660	Msiplatz7	Msiplatz7	Chr02	1280158	1282112	894	298	33.9427	7.89	Nucleus
M.sieversii	Msi_02g018150	Msiplatz10	Msiplatz10	Chr02	20880976	20882415	663	221	24.7355	8.82	Nucleus
M.sieversii	Msi_03g011310	Msiplatz17	Msiplatz9-1	Chr03	12440850	12441907	546	182	20.6699	9.94	Nucleus
M.sieversii	Msi_05g023540	Msiplatz4	Msiplatz3-1	Chr05	36086544	36089440	762	254	28.4876	8.39	Chloroplast.
M.sieversii	Msi_06g000180	Msiplatz1	Msiplatz1	Chr06	317274	318591	756	252	28.4695	8.88	Chloroplast. Nucleus
M.sieversii	Msi_06g003390	Msiplatz19	Msiplatz11-1	Chr06	5066917	5068659	666	222	24.8782	9.25	Nucleus
M.sieversii	Msi_07g009770	Msiplatz5	Msiplatz10-1	Chr07	13842393	13843880	735	245	27.4017	8.81	Nucleus
M.sieversii	Msi_09g023640	Msiplatz21	Msiplatz9-2	Chr09	32305006	32306063	546	182	20.6699	9.94	Nucleus
M.sieversii	Msi_09g023650	Msiplatz14	Msiplatz6-3	Chr09	32336980	32337602	453	151	17.6283	8.69	Nucleus
M.sieversii	Msi_10g022210	Msiplatz3	Msiplatz3	Chr10	35672009	35675052	765	255	28.5486	8.39	Chloroplast. Nucleus
M.sieversii	Msi_11g011730	Msiplatz9	Msiplatz9	Chr11	12758883	12759986	636	212	24.313	9.3	Nucleus
M.sieversii	Msi_12g009900	Msiplatz18	Msiplatz5-1	Chr12	14911433	14912719	579	193	21.5395	8.88	Nucleus
M.sieversii	Msi_13g001370	Msiplatz6	Msiplatz6	Chr13	1075668	1077363	699	233	26.7342	9.55	Nucleus
M.sieversii	Msi_14g011120	Msiplatz20	Msiplatz5	Chr14	16002836	16004097	579	193	21.4645	8.51	Nucleus
M.sieversii	Msi_15g015390	Msiplatz13	Msiplatz7-1	Chr15	12185580	12186989	765	255	29.1015	8.67	Nucleus
M.sieversii	Msi_16g001570	Msiplatz16	Msiplatz6-1	Chr16	1214225	1215902	681	227	25.7588	9.02	Nucleus
M.sieversii	Msi_16g024210	Msipaltz11	Msipaltz11	Chr16	35033029	35034595	678	226	25.2646	9.33	Nucleus
M.sieversii	Msi_16g025930	Msiplatz2	Msiplatz2	Chr16	40812246	40813408	735	245	27.8167	8.55	Nucleus
M.sieversii	Msi_17g022910	Msiplatz15	Msiplatz6-2	Chr17	32024330	32024870	441	147	17.2005	8.24	Nucleus
M.sylvestris	Msy_02g003270	Msyplatz7	Msyplatz7	Chr02	2722915	2724183	768	256	29.2635	8.46	Nucleus
M.sylvestris	Msy_02g018840	Msyplatz10	Msyplatz10	Chr02	21902648	21908234	816	272	30.486	8.53	Nucleus
M.sylvestris	Msy_03g011690	Msyplatz17	Msyplatz9-1	Chr03	13190213	13191175	528	176	20.0741	9.74	Nucleus
M.sylvestris	Msy_05g022190	Msyplatz4	Msyplatz3-1	Chr05	37044462	37047318	762	254	28.4446	8.2	Chloroplast.
M.sylvestris	Msy_06g000140	Msyplatz1	Msyplatz1	Chr06	248024	249341	756	252	28.4695	8.88	Chloroplast. Nucleus
M.sylvestris	Msy_06g003560	Msyplatz19	Msyplatz11-1	Chr06	4582660	4584326	855	285	32.1595	9.43	Nucleus
M.sylvestris	Msy_07g010310	Msyplatz5	Msyplatz10-1	Chr07	13852699	13863272	969	323	36.1207	8.59	Nucleus
M.sylvestris	Msy_09g022450	Msyplatz14	Msyplatz6-3	Chr09	32231541	32232163	453	151	17.6564	8.69	Nucleus
M.sylvestris	Msy_10g021060	Msyplatz3	Msyplatz3	Chr10	33911240	33914313	765	255	28.5446	8.39	Chloroplast. Nucleus
M.sylvestris	Msy_10g021550	Msyplatz12	Msyplatz12	Chr10	34513392	34515331	585	195	21.4165	6.1	Cytoplasm.
M.sylvestris	Msy_11g012340	Msyplatz9	Msyplatz9	Chr11	13687289	13688388	636	212	24.313	9.3	Nucleus
M.sylvestris	Msy_12g009780	Msyplatz18	Msyplatz5-1	Chr12	14826881	14828168	579	193	21.5816	8.88	Nucleus
M.sylvestris	Msy_13g001250	Msyplatz6	Msyplatz6	Chr13	1066404	1070886	1497	499	55.1862	8.88	Nucleus
M.sylvestris	Msy_13g020700	Msyplatz22	Msyplatz6-4	Chr13	24877684	24878330	525	175	19.2469	9.16	Chloroplast. Nucleus
M.sylvestris	Msy_14g010340	Msyplatz20	Msyplatz5	Chr14	14850752	14852009	579	193	21.4925	8.52	Nucleus
M.sylvestris	Msy_15g013820	Msyplatz13	Msyplatz7-1	Chr15	12145047	12146487	765	255	29.1015	8.75	Nucleus
M.sylvestris	Msy_16g001280	Msyplatz16	Msyplatz6-1	Chr16	1165761	1169993	1548	516	56.3413	6.72	Nucleus
M.sylvestris	Msy_17g023160	Msyplatz15	Msyplatz6-2	Chr17	30304328	30304973	546	182	21.1608	8	Nucleus
M.sylvestris	Msy_16g022620	Msypaltz11	Msypaltz11	Chr16	32235510	32237005	678	226	25.2646	9.33	Nucleus
M.baccata	MABA001116	Mbplatz9	Mbplatz9	Scaffold8	1143218	1144317	636	212	24.313	9.3	Nucleus
M.baccata	MABA010387	Mbplatz17	Mbplatz9-1	Scaffold143	823350	824132	441	147	16.6461	9.62	Nucleus
M.baccata	MABA010656	Mbplatz15	Mbplatz6-2	Scaffold147	213954	216115	939	313	36.1691	6.27	Nucleus
M.baccata	MABA016035	Mbplatz4	Mbplatz3-1	Scaffold250	337147	340029	612	204	22.8261	7.06	Chloroplast. Cytoplasm. Nucleus
M.baccata	MABA017180	Mbplatz20	Mbplatz5	Scaffold273	846517	847766	579	193	21.4395	8.27	Nucleus
M.baccata	MABA018596	Mbplatz13	Mbplatz7-1	Scaffold302	21864	23797	906	302	34.4024	8.45	Nucleus
M.baccata	MABA018597	Mbplatz23	Mbplatz7-2	Scaffold302	31566	32920	774	258	29.5228	8.67	Nucleus
M.baccata	MABA018923	Mbpaltz11	Mbpaltz11	Scaffold309	169740	171597	678	226	25.2346	9.33	Nucleus
M.baccata	MABA023322	Mbplatz10	Mbplatz10	Scaffold427	260894	262333	516	172	19.044	8.91	Nucleus
M.baccata	MABA024071	Mbplatz6	Mbplatz6	Scaffold450	190469	201485	2679	893	99.1189	7.27	Nucleus
M.baccata	MABA026131	Mbplatz7	Mbplatz7	Scaffold510	192632	194102	765	255	29.1316	8.75	Nucleus
M.baccata	MABA030465	Mbplatz18	Mbplatz5-1	Scaffold653	189104	190373	579	193	21.5395	8.88	Nucleus
M.baccata	MABA031150	Mbplatz1	Mbplatz1	Scaffold680	173588	175901	756	252	28.4395	8.88	Nucleus
M.baccata	MABA031725	Mbplatz5	Mbplatz10-1	Scaffold706	65571	67578	735	245	27.3857	8.81	Nucleus
M.baccata	MABA032483	Mbplatz2	Mbplatz2	Scaffold739	507434	509869	804	268	30.3413	8.53	Nucleus
M.baccata	MABA041658	Mbplatz16	Mbplatz6-1	Scaffold1347	23391	31219	2214	738	82.8257	7.89	Nucleus
M.baccata	MABA043201	Mbplatz19	Mbplatz11-1	Scaffold1554	29377	31523	666	222	24.8472	9.25	Nucleus
M.baccata	MABA043990	Mbplatz3	Mbplatz3	Scaffold1720	17875	20931	615	205	22.902	7.1	Nucleus
A. thaliana	AT1G21000	Atplatz1		Chr01	7337605	7339452	741	247	27.6282	8.79	Nucleus
A. thaliana	AT1G31040	Atplatz3		Chr01	11069510	11072564	732	244	27.8766	6.77	Nucleus
A. thaliana	AT1G32700	Atplatz12		Chr01	11827359	11829933	642	214	24.3147	9.46	Nucleus
A. thaliana	AT1G43000	Atplatz8		Chr01	16140526	16141792	672	224	24.9633	8.5	Nucleus
A. thaliana	AT1G76590	Atplatz2		Chr01	28740540	28742231	738	246	27.7795	8.75	Nucleus
A. thaliana	AT2G01818	Atplatz6		Chr02	353344	355594	669	223	25.9044	8.64	Nucleus
A. thaliana	AT2G12646	Atplatz7		Chr02	5166984	5169303	771	257	28.8486	8.2	Nucleus
A. thaliana	AT2G27930	Atplatz5		Chr02	11892097	11893728	579	193	21.8447	10.32	Nucleus
A. thaliana	AT3G50808	Atplatz9		Chr03	18887614	18888047	333	111	12.7824	7.98	Nucleus
A. thaliana	AT3G60670	Atplatz10		Chr03	22424436	22426369	738	246	27.7443	7.86	Nucleus
A. thaliana	AT4G17900	Atplatz11		Chr04	9945778	9948157	684	228	25.7523	9.05	Nucleus
A. thaliana	AT5G46710	Atplatz4		Chr05	18952603	18954692	681	227	25.822	9.04	Nucleus
F. vesca v4.0	FvesH4_1g01900		Fvplatz7	Chr01	993394	994924	777	259	29741.9	8.62	Nucleus
F. vesca v4.0	FvesH4_1g26670		Fvplatz6-1	Chr01	18515569	18519710	666	222	25387.2	9.55	Nucleus
F. vesca v4.0	FvesH4_1g29980		Fvplatz6-2	Chr01	23715052	23717792	645	215	24267.6	9.09	Nucleus
F. vesca v4.0	FvesH4_4g33250		Fvplatz6	Chr04	31534396	31536763	660	220	25108.1	9.21	Nucleus
F. vesca v4.0	FvesH4_6g17200		Fvplatz5-1	Chr06	11177309	11179151	645	215	24139.4	8.56	Nucleus
F. vesca v4.0	FvesH4_3g12690		Fvplatz3	Chr03	7580624	7583858	810	270	30863.1	7.17	Nucleus
F. vesca v4.0	FvesH4_3g30410		Fvplatz5	Chr03	23665818	23667770	660	220	24903.3	9.18	Nucleus
F. vesca v4.0	FvesH4_7g11220		Fvplatz10	Chr07	10456701	10458678	732	244	26999.1	8.79	Nucleus
F. vesca v4.0	FvesH4_5g22220		Fvplatz11	Chr05	13650426	13653393	642	214	24153.5	9.22	Nucleus
F. vesca v4.0	FvesH4_5g26570		Fvplatz2	Chr05	18014729	18017721	735	245	27841.82	9.14	Nucleus
P. persica	ppe_2G140000		ppeplatz10	Chr02	19679708	19682219	738	246	27596.8	8.63	Nucleus
P. persica	ppe_6G114500		ppeplatz5	Chr06	8271852	8273649	636	212	24003.5	9.05	Nucleus
P. persica	ppe_4G115600		ppeplatz3	Chr04	6229615	6233398	810	270	30025.2	6.78	Chloroplast. Cytoplasm. Mitochondrion. Nucleus.
P. persica	ppe_5G001700		ppeplatz2	Chr05	297446	299769	747	249	28197.2	9.05	Chloroplast. Nucleus.
P. persica	ppe_5G034300		ppeplatz11	Chr05	3916037	3918528	648	216	24233.5	9.18	Nucleus
P. persica	ppe_7G123100		ppeplatz5-1	Chr07	14560935	14562638	618	206	23222.4	8.72	Nucleus
P. persica	ppe_7G256600		ppeplatz7	Chr07	21481510	21485289	771	257	29166.5	8.88	Nucleus
P. persica	ppe_3G164700		ppeplatz6	Chr03	18366677	18367085	270	90	10348.2	9.27	Chloroplast. Nucleus.
P. persica	ppe_1G335800		ppeplatz6-1	Chr01	31692633	31695090	672	224	25315.6	9.17	Nucleus
P. communis L.	Pycom02g01530		Pycomplatz7	Chr02	916856	919297	876	292	33276.2	7.88	Nucleus
P. communis L.	Pycom06g00130		Pycomplatz1	Chr06	163747	165057	759	253	28608.6	8.97	Chloroplast. Nucleus.
P. communis L.	Pycom06g02920		Pycomplatz11-1	Chr06	3714867	3716013	543	181	20196	9.59	Nucleus
P. communis L.	Pycom07g10810		Pycomplatz10	Chr07	11013784	11017062	807	269	29915.7	8.72	Cell membrane. Nucleus.
P. communis L.	Pycom11g12330		Pycomplatz5	Chr11	11249708	11250721	522	174	19771.8	9.8	Nucleus
P. communis L.	Pycom12g10120		Pycomplatz5-2	Chr12	12060023	12061646	666	222	24800.35	9.16	Nucleus
P. communis L.	Pycom13g01530		Pycomplatz6	Chr13	1012488	1017227	1605	535	59006.6	8.91	Chloroplast. Nucleus.
P. communis L.	Pycom14g09510		Pycomplatz5-1	Chr14	11458389	11459765	591	197	22066.2	8.68	Nucleus
P. communis L.	Pycom16g01470		Pycomplatz6-1	Chr16	918688	920304	681	227	25736.8	8.95	Nucleus
P. communis L.	Pycom16g24290		Pycomplatz11	Chr16	25658895	25660182	678	226	25350.8	9.37	Nucleus
P. communis L.	Pycom17g26320		Pycomplatz6-2	Chr17	24622835	24625207	1164	388	44221.3	8.97	Nucleus
