# Supplementary material for: Identification of PLATZ genes in Malus and expression characteristics of MdPLATZs in response to drought and ABA stresses
Source: Front Plant Sci. 2023 Jan 18;13:1109784. doi: 10.3389/fpls.2022.1109784 (PMC9890193; doi:10.3389/fpls.2022.1109784)
Supplement: Supplementary file 1 [file DataSheet_1.zip › Table S2.xlsx]

## Sheet: RNA-seq data
															Table S2. Expression profiling in different tissues and organs
target_id	accession numbers	PRJNA716465	PRJNA716465	PRJNA716465	PRJNA305952	PRJNA305952	PRJNA305952	PRJNA305952	PRJNA305952	PRJNA305952	PRJNA267731	PRJNA267731	PRJNA267731	PRJNA374502	PRJNA374502	PRJNA374502	PRJNA374502	PRJNA374502	PRJNA374502	PRJNA374502	PRJNA374502	PRJNA374502	PRJNA374502	PRJNA305952	PRJNA305952	PRJNA305952	PRJNA419119	PRJNA419119	PRJNA419119	PRJNA419119	PRJNA419119	PRJNA419119	PRJNA419119	PRJNA419119	PRJNA419119	PRJNA231737	PRJNA231737	PRJNA231737	PRJNA231737	PRJNA231737	PRJNA231737	PRJNA231737	PRJNA231737	PRJNA231737	PRJNA231737	PRJNA231737	PRJNA231737	PRJNA231737	PRJNA231737
	SRR	SRR14225142	SRR14225143	SRR14225144	SRR3744786	SRR3744787	SRR3744772	SRR3744769	SRR3744770	SRR3744771	SRR1660049	SRR1660050	SRR1660058	SRR5252888	SRR5252889	SRR5252886	SRR5252887	SRR5252884	SRR5252885	SRR5252882	SRR5252883	SRR5252880	SRR5252881	SRR3744766	SRR3744767	SRR3744768	SRR6308190	SRR6308181	SRR6308189	SRR6308188	SRR6308187	SRR6308192	SRR6308191	SRR6308194	SRR6308193	SRR3384922	SRR3384921	SRR3384920	SRR3384919	SRR3384923	SRR3384918	SRR3384917	SRR3384916	SRR3384915	SRR3384914	SRR3384913	SRR3384912	SRR3384911	SRR3384910
	tissues	Root	Root	Root	stem	stem	stem	leaf	leaf	leaf	tree shoot apex	tree shoot apex	tree shoot apex	dormant buds_0months	dormant buds_0months	dormant buds_1months	dormant buds_1months	dormant buds_2months	dormant buds_3months	dormant buds_3months	dormant buds_3months	dormant buds_4months	dormant buds_4months	flower	flower	flower	stigmas	styles	ovaries	filaments	anthers	pollen	petals	sepals	receptacles	fruit_1week	fruit_2week	fruit_3week	fruit_4week	fruit_5week	fruit_6week	fruit_8week	fruit_10week	fruit_12week	fruit_14week	fruit_16week	fruit_18week	fruit_19week	fruit_20week
MD00G1059100	Mdplatz2	19.0226	31.3927	19.0657	47.7622	42.8741	45.8601	51.6879	50.2527	48.6622	6.15266	6.95319	5.24562	18.1828	21.6536	16.5093	18.7717	32.1033	35.3264	25.4453	21.0237	16.5905	20.6788	27.3946	28.0945	27.7405	11.6791	15.1923	21.7729	10.5978	4.9196	0	10.3577	14.5634	21.9517	6.61569	4.74836	4.41505	8.89276	10.826	16.0684	20.4715	21.9305	17.3292	20.64	21.3191	17.7206	16.7342	19.6309
MD02G1017000	Mdplatz7	1.83423	0	2.96969	0	0	0.160796	0.227469	0.081564	0.158175	0	0.132664	0	0	0.965609	0	0.472049	0.684398	0.282545	0	0.169377	1.14471	0	0.149278	0.262285	0.129555	0.29404	0.576186	0.534221	0	0	0	0	0	0	0	0	0	0	0	0	0	0	0	0	0	0	0	0
MD02G1208800	Mdplatz10	0.230022	0	0	0.234145	0.342985	0.581127	0	0.236516	0.114991	1.76997	2.22322	1.92281	0.711413	3.01421	1.88356	2.34425	5.34098	1.2027	3.60466	1.6823	1.62422	1.82176	0.107825	0	0.474132	0	0.399984	0.741351	0	0	0	0	0	0.991949	0	0	0	0	0	0	0	0	0	0	0	0	0	0
MD03G1129200	Mdplatz17	0	0.150403	0.403615	0.161585	0.0793733	0.0801564	0	0.0813163	0	0.176311	0.134072	0.27328	0	0.192564	0	0	0	0	0	0	0	0	1.33945	0.915211	0.725801	0.293228	0.305336	0	10.5613	4.1991	0	5.65428	0	0	0.163866	0.173642	0.273447	0.301349	0.580525	1.89879	5.69404	9.81622	14.4115	11.8049	9.04798	10.3212	4.15892	1.65008
MD05G1248500	Mdplatz4	1.69284	1.00232	4.78849	2.49085	2.2583	1.85367	1.91285	1.07529	0.521574	10.6521	9.68391	11.3578	2.74097	7.29176	6.28948	2.32253	10.6313	3.20869	6.90178	5.92606	7.50943	7.01897	0.819335	0.50424	0.713076	0	0	0	0	0	0	0	0	0	0.16904	0.185668	0	0	0	0	0	0	0	0	0	0	0	0
MD06G1001300	Mdplatz1	63.7631	105.708	76.7153	175.212	176.128	174.834	158.013	160.032	160.517	1.15622	6.26811	1.10234	103.43	76.3216	92.1655	110.628	189.223	213.019	127.95	190.592	89.2953	97.9091	122.077	128.097	126.936	17.867	26.8295	23.8305	7.17909	6.97838	0.123595	27.5177	52.4766	20.6975	10.0093	7.55356	3.20058	5.8418	4.53884	10.3435	18.572	11.3986	7.4175	13.668	27.611	15.6298	32.7859	56.0455
MD06G1035500	Mdplatz19	291.29	274.707	330.51	585.254	586.468	582.92	206.052	210.968	209.461	9.01662	38.0349	10.27	110.82	110.498	78.0313	84.4504	134.035	139.044	170.109	189.929	153.283	158.924	253.664	251.487	252.737	179.98	175.502	182.942	124.113	45.777	0	106.957	126.617	165.199	92.5662	109.152	63.2839	59.1649	54.2688	41.4317	60.1906	53.4928	58.0786	45.5443	56.1854	65.6628	126.161	206.084
MD07G1117000	Mdplatz5	0.184348	0.182194	0.243211	0.303095	0.197195	0.651165	0.284442	0.202742	0.147089	3.00369	2.13031	3.76789	4.44584	4.52571	2.80262	1.3454	3.25105	3.04221	3.90768	3.00377	5.80014	6.50557	0.744564	0.529786	0.599091	0.378523	0	0.172559	0	0.354563	0	0	0.271394	0.690793	1.46884	0.537772	0.173693	0.0923216	0.178834	0.201017	0	0	0	0	0	0	0	0
MD10G1229000	Mdplatz3	1.37307	0.0904695	2.73725	0.552035	0.489757	0.597135	0.23549	0.100704	0.194823	27.0799	22.1021	42.0577	6.31071	6.3766	5.29102	3.11926	14.9855	5.0878	10.6449	5.96924	11.7664	9.83081	0.184922	0.283392	0.396731	0	0	0	0	0.704764	0.701188	0	0	0.68653	0.486492	0.320606	0.172585	0.366932	0.177694	0.199736	0.276445	0.0999272	0	0	0	0	0.119313	0
MD11G1151300	Mdplatz9	0.356953	0	0.733855	0.835254	1.06611	0.955917	0.060215	0.25822	0.250067	0.422726	1.38989	1.10164	0	0	0	0	0	0	0	0	0	0	6.21445	8.09701	6.5855	1.8979	1.16424	1.51159	23.0802	11.9772	0	9.71468	1.70025	19.6061	0.37095	0.407437	0	0.116577	0	0.507662	0	0	0.137449	0.144306	0	0.168948	0	0
MD12G1103000	Mdplatz18	2.69784	1.08335	7.62186	4.1303	3.53242	3.34295	1.86241	2.23413	2.25044	5.9984	9.03959	6.23183	5.55502	5.40546	3.09636	3.9913	0.99772	0.494275	1.69304	0.493839	3.33753	3.3691	7.567	7.55952	7.21756	6.41219	7.72805	8.60253	10.7017	9.98433	0	5.88503	6.51182	15.0904	3.24558	2.1785	0.87953	1.95496	2.63437	3.05368	1.02459	1.11109	2.00432	1.57824	0.962064	1.60137	1.21609	4.05292
MD13G1017800	Mdplatz6	0.48526	0	0.646516	0.613378	0.23961	0.243622	0	0.123992	0	0	0	0	0	0	0	0	0	0	0	0	0	0	0	0.0996763	0	0	0	0.386085	3.07286	0	0	0.562514	0	0	0	0	0.203325	0	0	0	0	0	0	0	0	0	0	0
MD14G1097400	Mdplatz20	1.01724	0.500082	1.43937	1.93178	1.50827	1.77043	0.634433	0.609455	0.482541	3.68754	5.37488	4.65889	0	1.74204	0.91638	0.65172	0	0.585131	0	0	0	0.147719	1.11856	0.846398	1.44247	2.52728	2.22361	3.93736	7.41548	5.39305	0	6.12059	0.885027	2.75268	0.640361	2.81339	5.0167	4.93049	5.36011	5.47727	4.70011	2.95948	2.2541	0.747338	0.42709	0.874953	0.392625	0.456944
MD15G1161500	Mdplatz13	0.125243	0.123702	0.772776	0	0	0	0.0631461	0	0.0656179	2.2151	1.11807	1.15258	1.25985	0	0.370625	0.395377	0	0.236653	0	0	0	0	0.248339	0.217857	0.268064	0	0	0.22569	2.68105	0	0	0	0	0.602761	3.23738	1.13786	0	0.244177	0	0.26583	0	0.265988	0	0	0	0	0	0
MD16G1015800	Mdplatz16	2.14865	2.2937	1.73792	4.20672	4.01295	3.18678	2.17422	3.65055	2.47584	2.29228	1.59982	2.95977	0.595289	1.03181	1.8388	0.980799	0.406288	0.670923	1.29269	1.40769	3.17122	2.28659	3.74465	4.11686	3.69535	3.7318	7.51359	10.5357	10.2489	0.333065	0.16559	8.45714	7.13572	9.08291	5.32332	6.65341	4.63979	4.49965	2.6819	1.41308	0.130385	0.188522	0.306071	0	0.244855	0.50162	0.112548	0.687673
MD16G1273400	Mdplatz11	118.529	151.266	122.044	198.229	192.363	194.559	96.2512	96.015	92.6195	4.62039	8.50656	4.75987	22.4375	26.4202	22.7994	27.8005	59.0555	72.754	60.6911	90.9101	17.3238	18.4398	112.305	113.26	104.458	90.6286	105.227	86.7979	58.3219	42.5259	0	56.2498	39.972	62.7125	17.077	9.55082	18.1424	19.6728	20.2569	22.5037	36.2452	31.1412	29.1897	33.509	35.6754	34.069	36.2772	65.7704
MD17G1254800	Mdplatz15	0	0	0	0	0	0	0	0	0	0	0	0	0	0	4.61533	0	0	0.736749	0	0	0	0	0.208471	0.185796	0.38185	0	0	0	0	0	0	0	0	0	0	0	0	0	0	0	0	0	0	0	0	0	0	0
