# Supplementary material for: Identification of PLATZ genes in Malus and expression characteristics of MdPLATZs in response to drought and ABA stresses
Source: Front Plant Sci. 2023 Jan 18;13:1109784. doi: 10.3389/fpls.2022.1109784 (PMC9890193; doi:10.3389/fpls.2022.1109784)
Supplement: Supplementary file 1 [file DataSheet_1.zip › Table S3.xlsx]

## Sheet: Sheet1
Table S3. Cis-acting elements distribution in M. domestica
MD00G1059100	ABRE	ACGTG	1194	1239	ABA responsiveness
MD00G1059100	ABRE	ACGTG	1958	2003	ABA responsiveness
MD02G1017000	ABRE	TACGTGTC	305	353	ABA responsiveness
MD02G1017000	ABRE	ACGTG	307	352	ABA responsiveness
MD02G1017000	ABRE	ACGTG	1574	1619	ABA responsiveness
MD02G1017000	ABRE	TACGTGTC	1851	1899	ABA responsiveness
MD02G1017000	ABRE	ACGTG	1852	1897	ABA responsiveness
MD02G1208800	ABRE	CGCACGTGTC	1399	1448	ABA responsiveness
MD03G1129200	ABRE	ACGTG	7	52	ABA responsiveness
MD03G1129200	ABRE	GCCGCGTGGC	77	126	ABA responsiveness
MD03G1129200	ABRE	CACGTG	79	125	ABA responsiveness
MD03G1129200	ABRE	ACGTG	80	125	ABA responsiveness
MD05G1248500	ABRE	ACGTG	1184	1229	ABA responsiveness
MD06G1001300	ABRE	ACGTG	1584	1629	ABA responsiveness
MD06G1035500	ABRE	ACGTG	1087	1132	ABA responsiveness
MD06G1035500	ABRE	ACGTG	1178	1223	ABA responsiveness
MD06G1035500	ABRE	ACGTG	1311	1356	ABA responsiveness
MD06G1035500	ABRE	ACGTG	1623	1668	ABA responsiveness
MD07G1117000	ABRE	ACGTG	122	167	ABA responsiveness
MD07G1117000	ABRE	TACGGTC	1297	1344	ABA responsiveness
MD07G1117000	ABRE	ACGTG	1676	1721	ABA responsiveness
MD10G1229000	ABRE	CACGTG	256	302	ABA responsiveness
MD10G1229000	ABRE	ACGTG	257	302	ABA responsiveness
MD10G1229000	ABRE	ACGTG	1010	1055	ABA responsiveness
MD11G1151300	ABRE	ACGTG	268	313	ABA responsiveness
MD11G1151300	ABRE	CACGTG	1587	1633	ABA responsiveness
MD11G1151300	ABRE	ACGTG	1588	1633	ABA responsiveness
MD12G1103000	ABRE	ACGTG	394	439	ABA responsiveness
MD12G1103000	ABRE	ACGTG	828	873	ABA responsiveness
MD12G1103000	ABRE	ACGTG	1455	1500	ABA responsiveness
MD12G1103000	ABRE	CACGTG	1699	1745	ABA responsiveness
MD12G1103000	ABRE	ACGTG	1700	1745	ABA responsiveness
MD12G1103000	ABRE	GACACGTGGC	1713	1762	ABA responsiveness
MD12G1103000	ABRE	CACGTG	1715	1761	ABA responsiveness
MD12G1103000	ABRE	ACGTG	1716	1761	ABA responsiveness
MD13G1017800	ABRE	ACGTG	290	335	ABA responsiveness
MD13G1017800	ABRE	ACGTG	814	859	ABA responsiveness
MD13G1017800	ABRE	ACGTG	1343	1388	ABA responsiveness
MD14G1097400	ABRE	CACGTG	1708	1754	ABA responsiveness
MD14G1097400	ABRE	ACGTG	1709	1754	ABA responsiveness
MD14G1097400	ABRE	CACGTG	1872	1918	ABA responsiveness
MD14G1097400	ABRE	ACGTG	1873	1918	ABA responsiveness
MD15G1161500	ABRE	ACGTG	82	127	ABA responsiveness
MD15G1161500	ABRE	CGTACGTGCA	341	390	ABA responsiveness
MD15G1161500	ABRE	ACGTG	343	388	ABA responsiveness
MD15G1161500	ABRE	ACGTG	480	525	ABA responsiveness
MD15G1161500	ABRE	ACGTG	1256	1301	ABA responsiveness
MD15G1161500	ABRE	ACGTG	1443	1488	ABA responsiveness
MD16G1273400	ABRE	ACGTG	975	1020	ABA responsiveness
MD16G1273400	ABRE	ACGTG	1291	1336	ABA responsiveness
MD17G1254800	ABRE	TACGGTC	722	769	ABA responsiveness
MD17G1254800	ABRE	ACGTG	1114	1159	ABA responsiveness
MD02G1017000	TC-rich repeats	ATTCTCTAAC	911	960	Defense and stress responsiveness
MD02G1017000	TC-rich repeats	GTTTTCTTAC	1443	1492	Defense and stress responsiveness
MD02G1208800	TC-rich repeats	GTTTTCTTAC	372	421	Defense and stress responsiveness
MD06G1035500	TC-rich repeats	ATTCTCTAAC	1537	1586	Defense and stress responsiveness
MD07G1117000	TC-rich repeats	ATTCTCTAAC	1705	1754	Defense and stress responsiveness
MD12G1103000	TC-rich repeats	ATTCTCTAAC	541	591	Defense and stress responsiveness
MD13G1017800	TC-rich repeats	GTTTTCTTAC	1604	1653	Defense and stress responsiveness
MD14G1097400	TC-rich repeats	GTTTTCTTAC	1220	1269	Defense and stress responsiveness
MD15G1161500	TC-rich repeats	ATTCTCTAAC	1412	1461	Defense and stress responsiveness
MD05G1248500	P-box	CCTTTTG	681	728	GA responsive element
MD05G1248500	TATC-box	TATCCCA	1216	1263	GA responsive element
MD06G1001300	P-box	CCTTTTG	33	80	GA responsive element
MD10G1229000	P-box	CCTTTTG	185	232	GA responsive element
MD10G1229000	P-box	CCTTTTG	1511	1558	GA responsive element
MD12G1103000	P-box	CCTTTTG	1088	1135	GA responsive element
MD12G1103000	P-box	CCTTTTG	1585	1632	GA responsive element
MD12G1103000	TATC-box	TATCCCA	1376	1423	GA responsive element
MD14G1097400	P-box	CCTTTTG	164	211	GA responsive element
MD15G1161500	P-box	CCTTTTG	127	174	GA responsive element
MD15G1161500	P-box	CCTTTTG	757	804	GA responsive element
MD16G1015800	P-box	CCTTTTG	271	318	GA responsive element
MD16G1273400	GARE-motif	TCTGTTG	1355	1402	GA responsive element
MD00G1059100	AuxRR-core	GGTCCAT	924	971	IAA responsiveness
MD05G1248500	TGA-element	AACGAC	1691	1737	IAA responsiveness
MD06G1035500	TGA-element	AACGAC	1940	1986	IAA responsiveness
MD14G1097400	TGA-element	AACGAC	1427	1473	IAA responsiveness
MD15G1161500	TGA-box	TGACGTAA	1813	1861	IAA responsiveness
MD16G1273400	TGA-element	AACGAC	286	332	IAA responsiveness
MD16G1273400	TGA-element	AACGAC	1925	1971	IAA responsiveness
MD17G1254800	TGA-element	AACGAC	763	809	IAA responsiveness
MD17G1254800	TGA-element	AACGAC	1418	1464	IAA responsiveness
MD00G1059100	G-Box	CACGTT	1193	1239	light responsive element
MD00G1059100	G-Box	CACGTT	1958	2004	light responsive element
MD00G1059100	G-box	CACGAC	894	940	light responsive element
MD00G1059100	GT1-motif	GGTTAA	268	314	light responsive element
MD00G1059100	GT1-motif	GGTTAA	279	325	light responsive element
MD00G1059100	4cl-CMA1b	ATTCCGATAAACT	1646	1698	light responsive element
MD00G1059100	TCCC-motif	TCTCCCT	1294	1341	light responsive element
MD00G1059100	MRE	AACCTAA	374	421	light responsive element
MD02G1017000	G-Box	CACGTT	1574	1620	light responsive element
MD02G1017000	G-box	TACGTG	307	353	light responsive element
MD02G1017000	G-box	TACGTG	1851	1897	light responsive element
MD02G1017000	GT1-motif	GGTTAA	6	52	light responsive element
MD02G1017000	Sp1	GGGCGG	487	533	light responsive element
MD02G1017000	3-AF1 binding site	TAAGAGAGGAA	1910	1960	light responsive element
MD02G1017000	chs-CMA2a	TCACTTGA	1142	1190	light responsive element
MD02G1017000	TCT-motif	TCTTAC	826	872	light responsive element
MD02G1017000	TCT-motif	TCTTAC	929	975	light responsive element
MD02G1017000	TCT-motif	TCTTAC	1443	1489	light responsive element
MD02G1017000	TCT-motif	TCTTAC	1589	1635	light responsive element
MD02G1017000	Gap-box	CAAATGAA(A/G)A	550	599.5	light responsive element
MD02G1017000	GATA-motif	GATAGGG	126	173	light responsive element
MD02G1017000	GA-motif	ATAGATAA	714	762	light responsive element
MD02G1017000	ACE	GACACGTATG	305	354	light responsive element
MD02G1208800	TCT-motif	TCTTAC	534	580	light responsive element
MD02G1208800	LAMP-element	CCTTATCCA	94	143	light responsive element
MD02G1208800	MRE	AACCTAA	812	859	light responsive element
MD03G1129200	G-Box	CACGTT	7	53	light responsive element
MD03G1129200	G-Box	CACGTG	79	125	light responsive element
MD03G1129200	G-box	GCCACGTGGA	77	126	light responsive element
MD03G1129200	G-box	CACGTG	79	125	light responsive element
MD03G1129200	Sp1	GGGCGG	1216	1262	light responsive element
MD03G1129200	GT1-motif	GGTTAA	538	584	light responsive element
MD03G1129200	GATA-motif	AAGGATAAGG	1744	1793	light responsive element
MD03G1129200	chs-CMA2a	TCACTTGA	1662	1710	light responsive element
MD03G1129200	TCT-motif	TCTTAC	1836	1882	light responsive element
MD03G1129200	Box II	CCACGTGGC	77	126	light responsive element
MD03G1129200	Box II	CCACGTGGC	78	127	light responsive element
MD03G1129200	ACE	CTAACGTATT	949	998	light responsive element
MD05G1248500	G-box	TACGTG	1183	1229	light responsive element
MD05G1248500	CAG-motif	GAAAGGCAGAC	818	868	light responsive element
MD05G1248500	GATA-motif	AAGGATAAGG	1871	1920	light responsive element
MD05G1248500	AE-box	AGAAACAA	1950	1998	light responsive element
MD05G1248500	ACE	CTAACGTATT	-6	43	light responsive element
MD05G1248500	MRE	AACCTAA	1777	1824	light responsive element
MD06G1001300	G-box	CACGAC	511	557	light responsive element
MD06G1001300	G-Box	CACGTT	1584	1630	light responsive element
MD06G1001300	GT1-motif	GGTTAAT	276	323	light responsive element
MD06G1001300	GT1-motif	GGTTAAT	1527	1574	light responsive element
MD06G1001300	3-AF1 binding site	TAAGAGAGGAA	1565	1615	light responsive element
MD06G1001300	GATA-motif	AAGGATAAGG	1293	1342	light responsive element
MD06G1001300	GA-motif	ATAGATAA	481	529	light responsive element
MD06G1001300	I-box	AGATAAGG	483	531	light responsive element
MD06G1001300	I-box	AAGATAAGGCT	1291	1341	light responsive element
MD06G1001300	I-box	AGATAAGG	1293	1341	light responsive element
MD06G1035500	G-box	TACGTG	1622	1668	light responsive element
MD06G1035500	G-Box	CACGTT	1086	1132	light responsive element
MD06G1035500	G-Box	CACGTT	1178	1224	light responsive element
MD06G1035500	G-Box	CACGTT	1310	1356	light responsive element
MD06G1035500	TCT-motif	TCTTAC	379	425	light responsive element
MD06G1035500	chs-CMA1a	TTACTTAA	293	341	light responsive element
MD06G1035500	AE-box	AGAAACAA	1638	1686	light responsive element
MD06G1035500	MRE	AACCTAA	1884	1931	light responsive element
MD07G1117000	G-Box	CACGTT	1676	1722	light responsive element
MD07G1117000	G-box	CCACGTAA	120	168	light responsive element
MD07G1117000	G-box	TACGTG	121	167	light responsive element
MD07G1117000	G-box	CACGAC	1684	1730	light responsive element
MD07G1117000	chs-CMA1a	TTACTTAA	314	362	light responsive element
MD10G1229000	G-Box	CACGTG	256	302	light responsive element
MD10G1229000	G-box	CACGTG	256	302	light responsive element
MD10G1229000	G-box	CACGAC	390	436	light responsive element
MD10G1229000	G-box	CACGTC	1010	1056	light responsive element
MD10G1229000	GT1-motif	GGTTAA	628	674	light responsive element
MD10G1229000	chs-CMA1a	TTACTTAA	1322	1370	light responsive element
MD10G1229000	I-box	AGATAAGG	894	942	light responsive element
MD10G1229000	MRE	AACCTAA	44	91	light responsive element
MD10G1229000	MRE	AACCTAA	1946	1993	light responsive element
MD11G1151300	G-Box	CACGTT	268	314	light responsive element
MD11G1151300	G-Box	CACGTG	1587	1633	light responsive element
MD11G1151300	G-box	CACGAC	866	912	light responsive element
MD11G1151300	G-box	CACGAC	871	917	light responsive element
MD11G1151300	G-box	CACGTG	1587	1633	light responsive element
MD11G1151300	GT1-motif	GGTTAA	285	331	light responsive element
MD11G1151300	GT1-motif	GGTTAA	501	547	light responsive element
MD11G1151300	Sp1	GGGCGG	1652	1698	light responsive element
MD11G1151300	Sp1	GGGCGG	1803	1849	light responsive element
MD11G1151300	TCT-motif	TCTTAC	193	239	light responsive element
MD11G1151300	TCT-motif	TCTTAC	236	282	light responsive element
MD11G1151300	Gap-box	CAAATGAA(A/G)A	745	794.5	light responsive element
MD11G1151300	GATA-motif	AAGGATAAGG	1846	1895	light responsive element
MD11G1151300	ACE	GACACGTATG	916	965	light responsive element
MD11G1151300	MRE	AACCTAA	1559	1606	light responsive element
MD12G1103000	G-Box	CACGTT	828	874	light responsive element
MD12G1103000	G-Box	CACGTG	1699	1745	light responsive element
MD12G1103000	G-Box	CACGTG	1715	1761	light responsive element
MD12G1103000	G-box	CACGTC	393	439	light responsive element
MD12G1103000	G-box	TACGTG	1454	1500	light responsive element
MD12G1103000	G-box	GCCACGTGGA	1697	1747	light responsive element
MD12G1103000	G-box	CACGTG	1699	1745	light responsive element
MD12G1103000	G-box	GCCACGTGGA	1713	1762	light responsive element
MD12G1103000	G-box	CACGTG	1715	1761	light responsive element
MD12G1103000	GT1-motif	GGTTAA	792	838	light responsive element
MD12G1103000	Pc-CMA2c	GCCCACGCA	1770	1819	light responsive element
MD12G1103000	GATA-motif	AAGATAAGATT	167	217	light responsive element
MD12G1103000	Box II	CCACGTGGC	1697	1746	light responsive element
MD12G1103000	TCT-motif	TCTTAC	1737	1783	light responsive element
MD12G1103000	AE-box	AGAAACAA	608	656	light responsive element
MD13G1017800	G-Box	CACGTT	813	859	light responsive element
MD13G1017800	G-box	CACGTC	289	335	light responsive element
MD13G1017800	G-box	TACGTG	1342	1388	light responsive element
MD13G1017800	GT1-motif	GGTTAA	-15	31	light responsive element
MD13G1017800	3-AF1 binding site	TAAGAGAGGAA	510	560	light responsive element
MD13G1017800	3-AF1 binding site	TAAGAGAGGAA	1536	1586	light responsive element
MD13G1017800	LS7	CAGATTTATTTTTA	628	681	light responsive element
MD13G1017800	I-box	TGATAATGT	841	890	light responsive element
MD13G1017800	TCT-motif	TCTTAC	1608	1654	light responsive element
MD13G1017800	TCT-motif	TCTTAC	1685	1731	light responsive element
MD14G1097400	G-box	GCCACGTGGA	1706	1756	light responsive element
MD14G1097400	G-box	CACGTG	1708	1754	light responsive element
MD14G1097400	G-box	CACGTG	1872	1918	light responsive element
MD14G1097400	G-Box	CACGTG	1708	1754	light responsive element
MD14G1097400	G-Box	CACGTG	1872	1918	light responsive element
MD14G1097400	GT1-motif	GGTTAA	1446	1492	light responsive element
MD14G1097400	GT1-motif	GGTTAA	1448	1494	light responsive element
MD14G1097400	3-AF1 binding site	TAAGAGAGGAA	262	312	light responsive element
MD14G1097400	GATA-motif	AAGGATAAGG	888	937	light responsive element
MD14G1097400	Box II	TGGTAATAA	38	87	light responsive element
MD14G1097400	Box II	CCACGTGGC	1706	1755	light responsive element
MD14G1097400	TCT-motif	TCTTAC	202	248	light responsive element
MD14G1097400	TCT-motif	TCTTAC	510	556	light responsive element
MD15G1161500	G-box	CACGTC	82	128	light responsive element
MD15G1161500	G-box	TACGTG	343	389	light responsive element
MD15G1161500	G-box	TACGTG	480	526	light responsive element
MD15G1161500	G-box	TACGTG	1256	1302	light responsive element
MD15G1161500	G-Box	CACGTT	1443	1489	light responsive element
MD15G1161500	CAG-motif	GAAAGGCAGAC	21	71	light responsive element
MD15G1161500	GT1-motif	GGTTAA	74	120	light responsive element
MD15G1161500	GT1-motif	GGTTAA	162	208	light responsive element
MD15G1161500	3-AF1 binding site	TAAGAGAGGAA	1938	1988	light responsive element
MD15G1161500	TCCC-motif	TCTCCCT	415	462	light responsive element
MD15G1161500	TCCC-motif	TCTCCCT	1884	1931	light responsive element
MD15G1161500	Box II	ACACGTAGA	479	528	light responsive element
MD15G1161500	chs-CMA2a	TCACTTGA	785	833	light responsive element
MD15G1161500	AT1-motif	AATTATTTTTTATT	1134	1187	light responsive element
MD15G1161500	MRE	AACCTAA	1067	1114	light responsive element
MD16G1015800	GT1-motif	GGTTAA	1566	1612	light responsive element
MD16G1015800	LAMP-element	CTTTATCA	1023	1071	light responsive element
MD16G1015800	GATA-motif	AAGATAAGATT	946	996	light responsive element
MD16G1015800	TCT-motif	TCTTAC	1831	1877	light responsive element
MD16G1015800	chs-CMA1a	TTACTTAA	1827	1875	light responsive element
MD16G1015800	Box II	TGGTAATAA	541	590	light responsive element
MD16G1015800	AE-box	AGAAACAA	1508	1556	light responsive element
MD16G1273400	G-box	TACGTG	974	1020	light responsive element
MD16G1273400	G-Box	CACGTT	1290	1336	light responsive element
MD16G1273400	GT1-motif	GGTTAA	265	311	light responsive element
MD16G1273400	GT1-motif	GGTTAA	1173	1219	light responsive element
MD16G1273400	GT1-motif	GGTTAA	1480	1526	light responsive element
MD16G1273400	Gap-box	CAAATGAA(A/G)A	551	600.5	light responsive element
MD16G1273400	I-box	GTATAAGGCC	626	675	light responsive element
MD16G1273400	chs-CMA2a	TCACTTGA	405	453	light responsive element
MD16G1273400	chs-CMA2a	TCACTTGA	735	783	light responsive element
MD16G1273400	AE-box	AGAAACAA	990	1038	light responsive element
MD16G1273400	MRE	AACCTAA	574	621	light responsive element
MD16G1273400	MRE	AACCTAA	1331	1378	light responsive element
MD16G1273400	MRE	AACCTAA	1477	1524	light responsive element
MD17G1254800	G-box	TACGTG	1114	1160	light responsive element
MD17G1254800	G-box	CAGACGTGGCA	1745	1795	light responsive element
MD17G1254800	G-box	CACGAC	1747	1793	light responsive element
MD17G1254800	GT1-motif	GGTTAA	414	460	light responsive element
MD17G1254800	GT1-motif	GGTTAA	700	746	light responsive element
MD17G1254800	TCT-motif	TCTTAC	566	612	light responsive element
MD17G1254800	AE-box	AGAAACTT	1059	1107	light responsive element
MD17G1254800	AE-box	AGAAACTT	1142	1190	light responsive element
MD17G1254800	ACE	GACACGTATG	1112	1161	light responsive element
MD17G1254800	MRE	AACCTAA	356	403	light responsive element
MD02G1017000	LTR	CCGAAA	662	708	Low-temperature responsiveness
MD02G1208800	LTR	CCGAAA	228	274	Low-temperature responsiveness
MD02G1208800	LTR	CCGAAA	841	887	Low-temperature responsiveness
MD02G1208800	LTR	CCGAAA	1104	1150	Low-temperature responsiveness
MD03G1129200	LTR	CCGAAA	530	576	Low-temperature responsiveness
MD03G1129200	LTR	CCGAAA	553	599	Low-temperature responsiveness
MD03G1129200	LTR	CCGAAA	647	693	Low-temperature responsiveness
MD03G1129200	LTR	CCGAAA	654	700	Low-temperature responsiveness
MD03G1129200	LTR	CCGAAA	687	733	Low-temperature responsiveness
MD03G1129200	LTR	CCGAAA	1101	1147	Low-temperature responsiveness
MD03G1129200	LTR	CCGAAA	1495	1541	Low-temperature responsiveness
MD03G1129200	LTR	CCGAAA	1501	1547	Low-temperature responsiveness
MD03G1129200	LTR	CCGAAA	1512	1558	Low-temperature responsiveness
MD07G1117000	LTR	CCGAAA	1537	1583	Low-temperature responsiveness
MD13G1017800	LTR	CCGAAA	932	978	Low-temperature responsiveness
MD13G1017800	LTR	CCGAAA	1223	1269	Low-temperature responsiveness
MD13G1017800	LTR	CCGAAA	1239	1285	Low-temperature responsiveness
MD14G1097400	LTR	CCGAAA	105	151	Low-temperature responsiveness
MD14G1097400	LTR	CCGAAA	978	1024	Low-temperature responsiveness
MD14G1097400	LTR	CCGAAA	1471	1517	Low-temperature responsiveness
MD16G1015800	LTR	CCGAAA	495	541	Low-temperature responsiveness
MD16G1015800	LTR	CCGAAA	1704	1750	Low-temperature responsiveness
MD16G1015800	LTR	CCGAAA	1720	1766	Low-temperature responsiveness
MD00G1059100	CGTCA-motif	CGTCA	289	334	MeJA-responsiveness
MD00G1059100	CGTCA-motif	CGTCA	629	674	MeJA-responsiveness
MD00G1059100	CGTCA-motif	CGTCA	1038	1083	MeJA-responsiveness
MD00G1059100	CGTCA-motif	CGTCA	1049	1094	MeJA-responsiveness
MD00G1059100	TGACG-motif	TGACG	289	334	MeJA-responsiveness
MD00G1059100	TGACG-motif	TGACG	629	674	MeJA-responsiveness
MD00G1059100	TGACG-motif	TGACG	1038	1083	MeJA-responsiveness
MD00G1059100	TGACG-motif	TGACG	1049	1094	MeJA-responsiveness
MD02G1017000	TGACG-motif	TGACG	1765	1810	MeJA-responsiveness
MD02G1017000	CGTCA-motif	CGTCA	1765	1810	MeJA-responsiveness
MD05G1248500	TGACG-motif	TGACG	1531	1576	MeJA-responsiveness
MD05G1248500	CGTCA-motif	CGTCA	1531	1576	MeJA-responsiveness
MD06G1001300	CGTCA-motif	CGTCA	-17	28	MeJA-responsiveness
MD06G1001300	CGTCA-motif	CGTCA	809	854	MeJA-responsiveness
MD06G1001300	CGTCA-motif	CGTCA	1446	1491	MeJA-responsiveness
MD06G1001300	TGACG-motif	TGACG	-17	28	MeJA-responsiveness
MD06G1001300	TGACG-motif	TGACG	809	854	MeJA-responsiveness
MD06G1001300	TGACG-motif	TGACG	1446	1491	MeJA-responsiveness
MD07G1117000	CGTCA-motif	CGTCA	272	317	MeJA-responsiveness
MD07G1117000	CGTCA-motif	CGTCA	461	506	MeJA-responsiveness
MD07G1117000	CGTCA-motif	CGTCA	720	765	MeJA-responsiveness
MD07G1117000	TGACG-motif	TGACG	272	317	MeJA-responsiveness
MD07G1117000	TGACG-motif	TGACG	461	506	MeJA-responsiveness
MD07G1117000	TGACG-motif	TGACG	720	765	MeJA-responsiveness
MD10G1229000	CGTCA-motif	CGTCA	1780	1825	MeJA-responsiveness
MD10G1229000	TGACG-motif	TGACG	1780	1825	MeJA-responsiveness
MD11G1151300	CGTCA-motif	CGTCA	1459	1504	MeJA-responsiveness
MD11G1151300	TGACG-motif	TGACG	1459	1504	MeJA-responsiveness
MD12G1103000	CGTCA-motif	CGTCA	460	505	MeJA-responsiveness
MD12G1103000	CGTCA-motif	CGTCA	1932	1977	MeJA-responsiveness
MD12G1103000	TGACG-motif	TGACG	460	505	MeJA-responsiveness
MD12G1103000	TGACG-motif	TGACG	1932	1977	MeJA-responsiveness
MD13G1017800	TGACG-motif	TGACG	288	333	MeJA-responsiveness
MD13G1017800	CGTCA-motif	CGTCA	288	333	MeJA-responsiveness
MD14G1097400	CGTCA-motif	CGTCA	1764	1809	MeJA-responsiveness
MD14G1097400	TGACG-motif	TGACG	1764	1809	MeJA-responsiveness
MD15G1161500	CGTCA-motif	CGTCA	84	129	MeJA-responsiveness
MD15G1161500	CGTCA-motif	CGTCA	153	198	MeJA-responsiveness
MD15G1161500	CGTCA-motif	CGTCA	1297	1342	MeJA-responsiveness
MD15G1161500	CGTCA-motif	CGTCA	1816	1861	MeJA-responsiveness
MD15G1161500	TGACG-motif	TGACG	84	129	MeJA-responsiveness
MD15G1161500	TGACG-motif	TGACG	153	198	MeJA-responsiveness
MD15G1161500	TGACG-motif	TGACG	1297	1342	MeJA-responsiveness
MD15G1161500	TGACG-motif	TGACG	1816	1861	MeJA-responsiveness
MD16G1015800	TGACG-motif	TGACG	259	304	MeJA-responsiveness
MD16G1015800	CGTCA-motif	CGTCA	259	304	MeJA-responsiveness
MD17G1254800	TGACG-motif	TGACG	1945	1990	MeJA-responsiveness
MD17G1254800	CGTCA-motif	CGTCA	1945	1990	MeJA-responsiveness
MD02G1017000	MBS	CAACTG	632	678	MYB binding site involved in drought-inducibility
MD06G1001300	MBS	CAACTG	1453	1499	MYB binding site involved in drought-inducibility
MD07G1117000	MBS	CAACTG	1778	1824	MYB binding site involved in drought-inducibility
MD13G1017800	MBS	CAACTG	284	330	MYB binding site involved in drought-inducibility
MD15G1161500	MBS	CAACTG	307	353	MYB binding site involved in drought-inducibility
MD15G1161500	MBS	CAACTG	740	786	MYB binding site involved in drought-inducibility
MD11G1151300	MBSI	TTTTTACGGTTA	278	329	MYB binding site involved in flavonoid biosynthetic genes regulation
MD11G1151300	MBSI	TTTTTACGGTTA	355	406	MYB binding site involved in flavonoid biosynthetic genes regulation
MD16G1273400	MBSI	aaaAaaC(G/C)GTTA	1530	1580.5	MYB binding site involved in flavonoid biosynthetic genes regulation
MD00G1059100	TCA-element	TCAGAAGAGG	228	277	SA responsiveness
MD02G1017000	TCA-element	CCATCTTTTT	556	605	SA responsiveness
MD03G1129200	TCA-element	CCATCTTTTT	390	439	SA responsiveness
MD06G1001300	TCA-element	CCATCTTTTT	1152	1201	SA responsiveness
MD06G1001300	TCA-element	CCATCTTTTT	1538	1587	SA responsiveness
MD07G1117000	TCA-element	CCATCTTTTT	213	262	SA responsiveness
MD12G1103000	TCA-element	CCATCTTTTT	1615	1664	SA responsiveness
MD14G1097400	TCA-element	CCATCTTTTT	317	366	SA responsiveness
MD14G1097400	TCA-element	CCATCTTTTT	946	995	SA responsiveness
MD14G1097400	TCA-element	CCATCTTTTT	1240	1289	SA responsiveness
MD14G1097400	TCA-element	CCATCTTTTT	1624	1673	SA responsiveness
MD17G1254800	TCA-element	CCATCTTTTT	1526	1575	SA responsiveness
