# Supplementary material for: Identification of PLATZ genes in Malus and expression characteristics of MdPLATZs in response to drought and ABA stresses
Source: Front Plant Sci. 2023 Jan 18;13:1109784. doi: 10.3389/fpls.2022.1109784 (PMC9890193; doi:10.3389/fpls.2022.1109784)
Supplement: Supplementary file 1 [file DataSheet_1.zip › Table S4.xlsx]

## Sheet: Sheet1
Table S4. The candidate genes co-expressed with MdPLATZs in Malus
target_id	SRR17007985	SRR17007990	SRR17007991	SRR17007982	SRR17007983	SRR17007984	gene acc	gene anno
	CK-rep.1	CK-rep.2	CK-rep.3	Drought-rep.1	Drought-rep.2	Drought-rep.3
MD16G1064200	902.036	1005.16	1241.54	578.236	437.961	340.04	AT2G03440.1	nodulin-related
MD00G1051100	466.894	462.936	509.345	570.927	516.331	425.416
MD16G1129900	301.104	233.822	194.794	607.015	1205.82	1226.29	LIRP1_ORYSJ	Light-regulated protein
MD04G1101600	288.687	248.315	237.668	62.8744	63.9745	57.3304	MLO3_ARATH	MLO-like protein 3
MD13G1111500	287.119	321.239	361.093	205.319	237.63	193.602	G3PC_ANTMA	Glyceraldehyde-3-phosphate dehydrogenase cytosolic
MD07G1110200	181.843	193.366	223.821	610.491	470.321	387.407	NDK1_PEA	Nucleoside diphosphate kinase 1
MD06G1175500	133.654	113.83	118.986	241.815	241.925	195.485	EXEC1_ARATH	Protein EXECUTER 1 chloroplastic
MD12G1008100	130.487	131.738	127.308	92.4719	113.074	100.766	METE_CATRO	5-methyltetrahydropteroyltriglutamate--homocysteine methyltransferase
MD03G1148100	114.637	117.853	119.008	0.189321	0.577837	0.593666	AT5G22430.1	unknown protein
MD04G1216000	102.869	82.6281	92.8472	23.528	119.937	86.4601
MD15G1183500	101.659	86.9375	96.7545	19.601	28.0805	22.2258	PP395_ARATH	Pentatricopeptide repeat-containing protein At5g21222
MD16G1014000	97.1261	97.2167	90.9626	119.843	153.59	182.186	XTH30_ARATH	Probable xyloglucan endotransglucosylase/hydrolase protein 30
MD14G1094900	93.5217	98.7274	100.434	140.326	187.44	141.58	RL24_PRUAV	60S ribosomal protein L24
MD16G1095100	90.4295	116.703	124.654	221.606	246.706	186.777	ARF2_ORYSJ	ADP-ribosylation factor 2
MD16G1186600	81.1805	84.3093	90.8151	44.5646	48.5615	46.0147	PRX2F_ARATH	Peroxiredoxin-2F mitochondrial
MD03G1080000	78.0078	97.4499	97.8142	43.0474	46.8336	44.7837	TBB2_ORYSJ	Tubulin beta-2 chain
MD16G1033600	76.8775	90.4785	94.2394	103.438	118.344	84.9099	ATPBM_NICPL	ATP synthase subunit beta mitochondrial
MD08G1193600	69.7254	64.8173	66.3971	78.9068	78.3517	74.4816	1433B_SOYBN	14-3-3-like protein B
MD07G1120500	66.1183	75.1953	71.2866	187.184	239.034	174.385	RS13_SOYBN	40S ribosomal protein S13
MD11G1259400	61.1465	67.3435	64.5298	92.739	74.7786	53.895	IPT9_ARATH	tRNA dimethylallyltransferase 9
MD16G1235900	58.3199	72.2477	74.2091	76.4573	60.9757	53.2863	KCAB_ORYSJ	Probable voltage-gated potassium channel subunit beta
MD05G1234200	57.936	43.4377	56.9464	87.9471	78.9215	55.8456	PGKY_TOBAC	Phosphoglycerate kinase cytosolic
MD09G1197500	57.4254	57.879	78.7654	373.128	253.654	278.468	LECA_MACPO	Agglutinin alpha chain
MD16G1057900	57.2003	31.6905	44.8106	84.0982	96.7787	41.7193	AT1G13530.1	unknown protein
MD04G1183400	54.4613	41.7705	41.5243	178.607	167.562	126.152	DEGP7_ARATH	Protease Do-like 7
MD06G1038500	54.4446	48.8525	50.2965	31.4468	43.0907	46.589	FTSHB_ARATH	Cell division protease ftsH homolog 11 chloroplastic/mitochondrial
MD16G1078300	54.3516	57.307	53.7944	84.6575	62.8471	53.4055	VDAC2_SOLTU	Mitochondrial outer membrane protein porin of 36 kDa
MD11G1054800	54.3163	63.4635	64.1897	166.161	158.386	109.377
MD11G1206500	52.3181	60.5987	55.1604	94.858	111.491	93.4874	RS8_ORYSJ	40S ribosomal protein S8
MD08G1096000	51.2636	51.6249	62.2362	64.4419	86.4419	69.4243	ERF08_ARATH	Ethylene-responsive transcription factor ERF008
MD06G1137700	51.0207	49.3109	47.8398	95.5127	101.313	73.4766	RL7A_ORYSJ	60S ribosomal protein L7a
MD13G1093800	49.1518	62.0943	64.4284	111.879	93.7939	92.3975	ARF2_ORYSJ	ADP-ribosylation factor 2
MD17G1099200	49.0967	40.6416	44.2691	86.8323	57.1903	53.8595	AT2G32520.1	dienelactone hydrolase family protein
MD17G1047300	45.5913	44.5115	46.6967	74.7837	87.7078	90.8077	VDAC_PEA	Outer plastidial membrane protein porin
MD12G1241100	44.7679	34.447	37.156	5.00952	8.75124	9.64882	CPRF2_PETCR	Light-inducible protein CPRF2
MD12G1243500	43.7502	46.5379	44.6795	129.412	120.871	102.972	RS15_ORYSJ	40S ribosomal protein S15
MD15G1445500	42.4404	46.4026	43.2963	11.0515	17.2276	14.2938	Y5483_ARATH	Uncharacterized GTP-binding protein At5g64813
MD05G1038900	41.1316	25.1924	34.3609	0.215265	2.22514	6.6137
MD09G1087400	37.8077	33.6988	34.0591	72.8854	82.7766	60.7934	RD23D_ARATH	Putative DNA repair protein RAD23-4
MD15G1202600	37.4587	42.9484	37.1906	74.5908	86.4	70.3171	RL281_ARATH	60S ribosomal protein L28-1
MD06G1211500	35.4345	19.9779	43.0239	0	0	2.8734
MD10G1074000	33.5133	42.9265	40.166	23.2813	24.9104	26.6798	BH063_ARATH	Transcription factor bHLH63
MD14G1238400	32.9304	38.5888	42.4338	43.7848	74.2408	42.1094	DNAJ_PROMA	Chaperone protein dnaJ
MD00G1061700	31.2478	30.5529	29.488	20.4128	30.4376	32.664	AMPD_ARATH	AMP deaminase
MD10G1220000	31.1448	36.4921	10.8346	26.0276	17.4545	11.1402	POLX_TOBAC	Retrovirus-related Pol polyprotein from transposon TNT 1-94
MD08G1244300	30.3061	36.6395	36.8505	26.4745	38.5762	24.0405	RAA2A_ARATH	Ras-related protein RABA2a
MD08G1014300	30.2334	28.1626	25.5463	20.7731	6.71104	7.26481	GUN2_ARATH	Endoglucanase 2
MD09G1004200	29.8123	27.3899	30.0825	0.363981	0	0.386301	ppa013747m	N/A
MD14G1152500	29.5515	32.4222	26.7599	64.9919	54.7707	53.3271	RL7A2_ARATH	60S ribosomal protein L7a-2
MD04G1224400	29.4748	30.7349	32.4997	21.2151	31.9343	24.8738	CPRF2_PETCR	Light-inducible protein CPRF2
MD14G1123200	29.3933	17.2422	16.169	41.3703	32.8657	18.5684
MD06G1234200	28.2248	27.877	27.3392	38.3237	44.0019	31.7937	ppa003341m	N/A
MD05G1326200	28.1404	28.9014	26.1041	61.4245	72.988	63.8186	AT4G21450.1	vesicle-associated membrane family protein / VAMP family protein
MD10G1125900	27.8999	26.7278	30.8518	46.677	44.0552	38.1213	AT2G20940.1	unknown protein
MD11G1051500	27.6465	24.0595	22.9459	90.1785	59.1691	44.9075	RPT2_ARATH	Root phototropism protein 2
MD17G1076200	26.9301	24.667	25.0004	46.8888	47.2922	41.9223	RD23D_ARATH	Putative DNA repair protein RAD23-4
MD11G1241900	26.7244	23.2434	29.8207	301.317	720.001	303.347	TSJT1_TOBAC	Stem-specific protein TSJT1
MD15G1130300	25.1068	23.3558	24.0488	78.2283	66.1112	55.7999	AT5G25265.1	unknown protein
MD17G1158100	25.0499	18.3966	19.0113	18.259	22.3869	25.1737	SYT_SYNY3	Threonyl-tRNA synthetase
MD16G1257700	25.0497	19.6182	21.0504	11.9225	10.868	33.4941	RUXF_ARATH	Probable small nuclear ribonucleoprotein F
MD06G1230700	24.6517	20.3837	21.1049	8.40956	11.3491	9.04833	AT1G18180.1	oxidoreductase acting on the CH-CH group of donors
MD09G1186200	24.499	19.6877	22.1133	58.5158	53.1654	39.2951	NFYA3_ARATH	Nuclear transcription factor Y subunit A-3
MD08G1015000	23.6978	24.0549	23.6286	6.68534	6.95599	8.20517	FPP6_ARATH	Filament-like plant protein 6
MD12G1028600	22.737	29.5591	37.6882	110.133	59.1599	75.0722	RL40_BRARA	Ubiquitin-60S ribosomal protein L40
MD10G1270700	22.2111	32.463	25.6735	0.374879	0.371361	1.58676	UGAGT_ARATH	Anthocyanin 5-O-glucosyltransferase
MD15G1001800	20.9891	41.4534	21.5149	0	22.8852	29.5036
MD15G1035000	20.8815	20.1967	21.1147	75.8823	52.0106	63.2302	SPZX_ARATH	Serpin-ZX
MD10G1179700	20.6724	14.5353	14.5091	13.0231	13.2725	13.7886	FAO2_LOTJA	Long-chain-alcohol oxidase FAO2
MD17G1268400	20.4879	15.6057	15.8709	7.04112	10.8851	9.58093	PPR26_ARATH	Putative pentatricopeptide repeat-containing protein At1g09680
MD07G1298900	19.4554	13.9791	12.6554	44.179	74.183	96.6199	AT5G54180.1	PTAC15 (PLASTID TRANSCRIPTIONALLY ACTIVE15)
MD10G1072800	18.8537	18.0747	18.8323	19.5237	29.724	18.3424
MD04G1191200	18.1571	21.3093	16.9254	12.8494	8.86398	8.06645	PPD1_ARATH	PsbP domain-containing protein 1 chloroplastic
MD04G1028000	17.6463	18.172	18.6284	52.6097	60.7652	45.5161	P2C33_ARATH	Probable protein phosphatase 2C 33
MD00G1029100	17.3156	13.944	15.9858	111.606	91.0836	85.3852	AT3G09430.1	unknown protein
MD08G1147300	15.3207	16.8458	16.1045	28.4727	36.9822	28.6246	CESA1_ARATH	Cellulose synthase A catalytic subunit 1 [UDP-forming]
MD16G1230400	15.2892	22.243	18.2836	6.37853	9.4669	7.51905	YOR31_YEAST	Putative uncharacterized hydrolase YOR131C
MD05G1165200	15.2495	15.1502	17.1342	33.3017	28.1623	23.1429	RSSA_CICAR	40S ribosomal protein SA
MD06G1021300	15.0484	16.4927	16.9271	2.46879	2.68711	3.66487	FEI1_ARATH	LRR receptor-like serine/threonine-protein kinase FEI 1
MD09G1008300	15.0053	20.5223	18.7972	23.2294	23.0985	19.2908	TCP20_ARATH	Transcription factor TCP20
MD16G1179400	14.9183	10.8256	10.1701	112.456	163.147	119.929	PPDK_MESCR	Pyruvate phosphate dikinase chloroplastic
MD03G1209400	14.2504	12.2032	11.5397	19.9043	18.9764	16.3784	ETFA_ARATH	Electron transfer flavoprotein subunit alpha mitochondrial
MD10G1025500	13.841	15.9757	14.2778	37.9945	37.6645	31.5621	TMVRN_NICGU	TMV resistance protein N
MD04G1103800	13.044	12.9342	13.4981	9.63296	10.7586	6.2334	AT5G02970.1	hydrolase alpha/beta fold family protein
MD08G1185500	12.3766	12.3653	9.91458	16.0277	20.6093	13.5682	COGT2_ARATH	Cytokinin-O-glucosyltransferase 2
MD02G1178200	12.038	9.59576	10.5597	9.56052	13.0514	9.97309	CCD32_ARATH	Cyclin-D3-2
MD05G1131400	11.5243	12.6139	13.1663	20.1073	25.1357	21.7325	Y4523_ARATH	Probable serine/threonine-protein kinase At4g35230
MD16G1209200	11.0303	13.2085	12.4638	1.34475	2.61258	2.253	AT3G23090.1	FUNCTIONS IN: molecular_function unknown; INVOLVED IN: biological_process unknown; LOCATED IN: cellular_component unknown; EXPRESSED IN: inflorescence meristem leaf apex hypocotyl flower root; EXPRESSED DURING: petal differentiation and expansion stage; CONTAINS InterPro DOMAIN/s: Targeting for Xklp2 (InterPro:IPR009675); BEST Arabidopsis thaliana protein match is: WDL1 (TAIR:AT3G04630.3); Has 48…
MD10G1294600	10.7866	13.6733	13.232	1.86006	1.50377	1.18107	Y3136_ARATH	Clavaminate synthase-like protein At3g21360
MD16G1037700	10.7739	10.5103	12.1999	23.2773	25.8926	21.2488	AT2G01260.1	unknown protein
MD16G1020100	10.4596	6.22027	6.87007	3.87135	6.63407	5.90203	ACCH1_ARATH	1-aminocyclopropane-1-carboxylate oxidase homolog 1
MD11G1174600	10.1756	10.2536	9.47357	8.24888	9.84326	8.29221	IQD1_ARATH	Protein IQ-DOMAIN 1
MD13G1064900	10.1469	12.8682	15.1615	15.9106	14.4679	12.5945	PPA2_ARATH	Probable inactive purple acid phosphatase 2
MD13G1185400	10.1008	8.82673	9.4787	8.08426	9.47397	8.60186	UBA3_ARATH	NEDD8-activating enzyme E1 catalytic subunit
MD08G1192100	9.94391	8.90186	10.4434	24.5257	27.8445	19.4649	GEM_ARATH	GLABRA2 expression modulator
MD15G1403200	9.22401	16.0383	15.7062	8.45139	4.2028	4.47175	EF1G2_ORYSJ	Elongation factor 1-gamma 2
MD08G1068900	9.08364	7.77739	7.51278	9.31355	16.2443	10.1529	Y2168_ARATH	Ankyrin repeat-containing protein At2g01680
MD11G1264700	9.08308	11.951	11.8182	6.21706	5.6771	3.41721	RAA1B_ARATH	Ras-related protein RABA1b
MD16G1173800	9.00878	8.46068	10.3014	36.5955	38.5992	29.9218	PBS1_ARATH	Serine/threonine-protein kinase PBS1
MD12G1158000	8.93643	9.20773	9.80889	0.775417	0.447896	0.820576	LEC2_CLALU	Agglutinin-2
MD07G1224600	8.8949	10.0978	12.7571	2.26638	3.85144	3.86439	AT5G05550.1	transcription factor
MD10G1074400	8.64461	3.34846	5.14983	0	0	0	AT1G75250.1	ATRL6 (ARABIDOPSIS RAD-LIKE 6); transcription factor
MD13G1079300	8.47311	7.6545	8.12597	4.08356	3.61812	4.9998	PTR2_ARATH	Peptide transporter PTR2
MD11G1285200	8.2095	7.15694	9.44685	8.99477	3.29801	6.86929	AT4G02800.1	unknown protein
MD14G1094400	7.89202	8.19343	6.67282	0.0773256	1.36978	6.17309	AT5G55850.3	N/A
MD10G1134600	7.63918	8.44592	8.87065	22.6826	21.9688	15.5085	Y4523_ARATH	Probable serine/threonine-protein kinase At4g35230
MD16G1175900	7.56507	11.465	9.12286	0.0698793	0.15676	0.64563	RS6_PROMA	30S ribosomal protein S6
MD05G1091700	7.55942	8.3181	7.86225	2.34382	3.67696	3.56182	AT5G67210.1	unknown protein
MD04G1184400	7.3288	7.26121	7.31278	12.9189	13.6853	12.2851	PP284_ARATH	Pentatricopeptide repeat-containing protein At3g56550
MD15G1374400	6.74285	8.16296	8.1743	5.78377	10.3771	9.78053	AT1G22310.2	MBD8; methyl-CpG binding
MD12G1028200	6.68958	8.54891	8.57863	0.193601	0.951013	1.28039	INV1_DAUCA	Beta-fructofuranosidase insoluble isoenzyme 1
MD03G1294400	6.19199	10.3971	8.55463	3.65675	2.97966	8.51849	AT3G62390.1	unknown protein
MD17G1194400	6.0563	4.42307	5.85062	36.9847	34.3699	27.3815	AT1G52320.2	unknown protein
MD15G1074000	6.02606	5.79086	5.96532	16.9763	18.306	12.5603
MD06G1184400	5.90261	6.48674	5.96664	8.66042	13.0942	6.75092	BH079_ARATH	Transcription factor bHLH79
MD08G1155800	5.82151	8.53967	10.3677	24.8838	37.0066	27.8732
MD09G1194600	5.80594	5.06589	4.35773	14.3055	13.1852	12.8707	CNBLA_ORYSJ	Calcineurin B-like protein 10
MD15G1049300	5.75942	6.32841	5.63212	0.304647	0.675159	0.725293	ERECT_ARATH	LRR receptor-like serine/threonine-protein kinase ERECTA
MD05G1159900	5.69499	7.13263	10.0935	0.714469	2.62397	5.77442
MD03G1266100	5.64511	5.18465	5.08213	11.8348	12.3125	8.15482	SECY_PORYE	Preprotein translocase subunit secY
MD15G1139900	5.59394	5.33904	5.23993	0.520367	0.958826	2.23689	Y5129_ARATH	Probable LRR receptor-like serine/threonine-protein kinase At5g10290
MD15G1217500	5.5824	6.28174	6.92492	21.7184	23.9407	14.3749	AT5G13620.1	unknown protein
MD02G1151700	5.53713	5.17602	6.00021	34.9987	31.5304	25.6297	MGP_ARATH	Zinc finger protein MAGPIE
MD14G1177900	5.50464	7.74096	6.88258	1.15608	0.773556	0.99732	TRPD_ARATH	Anthranilate phosphoribosyltransferase chloroplastic
MD10G1174400	5.37015	6.14519	5.45305	10.852	12.3617	8.19882	AT4G28690.1	LOCATED IN: cellular_component unknown; BEST Arabidopsis thaliana protein match is: RIN13 (RPM1 INTERACTING PROTEIN 13) (TAIR:AT2G20310.1); Has 370 Blast hits to 352 proteins in 105 species: Archae - 0; Bacteria - 10; Metazoa - 143; Fungi - 82; Plants - 80; Viruses - 3; Other Eukaryotes - 52 (source: NCBI BLink).
MD15G1138800	5.34815	4.48415	4.30688	67.5751	60.2591	30.5352	FPP_SOLLC	Filament-like plant protein
MD09G1003400	5.24327	6.59195	5.67404	6.13258	6.45139	5.06977	SIA8D_PANTR	CMP-N-acetylneuraminate-poly-alpha-2 8-sialyltransferase
MD11G1096300	5.06069	8.24098	7.67793	1.42773	0.778843	1.63679	SDIR1_ARATH	E3 ubiquitin-protein ligase SDIR1
MD01G1154800	4.98602	4.64604	4.79847	9.70094	9.86585	8.32965	ATL74_ARATH	RING-H2 finger protein ATL74
MD12G1136300	4.85922	4.22469	5.7884	13.7663	9.46629	10.4188	AT5G02580.1	unknown protein
MD03G1004900	4.76704	4.18297	4.12653	12.4671	15.7954	13.9719	MYB5_ARATH	Transcription repressor MYB5
MD07G1239000	4.73795	4.67544	4.43466	0.783783	1.05014	1.21109	AT2G38630.1	FUNCTIONS IN: molecular_function unknown; INVOLVED IN: biological_process unknown; LOCATED IN: chloroplast; CONTAINS InterPro DOMAIN/s: WD40 repeat-like (InterPro:IPR011046); BEST Arabidopsis thaliana protein match is: unknown protein (TAIR:AT3G54190.1); Has 79 Blast hits to 77 proteins in 21 species: Archae - 0; Bacteria - 0; Metazoa - 0; Fungi - 0; Plants - 53; Viruses - 0; Other Eukaryotes - 2…
MD07G1310100	4.49974	5.64221	6.0135	7.73362	10.5136	7.40682	D7T7L7_VITVI	Whole genome shotgun sequence of line PN40024 scaffold_39.assembly12x
MD04G1085600	4.48967	6.23708	7.65248	0.272533	0.419691	0.192275	APT1_ARATH	Adenine phosphoribosyltransferase 1
MD10G1081000	4.15181	5.27838	5.16055	3.20391	5.30047	3.3068	U326_ARATH	UPF0326 protein At4g17486
MD10G1054700	4.09843	5.45028	6.02785	7.01763	11.4293	7.59204	EXEC1_ARATH	Protein EXECUTER 1 chloroplastic
MD16G1005800	4.06943	4.36299	4.34514	18.2029	12.6097	9.30198	LCBK1_ARATH	Sphingoid long-chain bases kinase 1
MD16G1241800	3.99505	4.23692	4.41467	3.56991	3.52667	3.55523	AT5G20590.1	unknown protein
MD10G1078600	3.96222	4.03627	4.41724	6.20378	9.83043	9.16094	AT1G11760.1	unknown protein
MD11G1299900	3.91213	3.59233	8.91637	0	0.523179	1.45738	GRC11_ARATH	Glutaredoxin-C11
MD15G1226200	3.88612	1.18505	1.12445	4.83272	3.50841	4.82209	KASC1_ARATH	3-oxoacyl-[acyl-carrier-protein] synthase I chloroplastic
MD11G1102000	3.85701	1.48175	5.04535	1.71734	9.14714	9.02304
MD10G1190800	3.83386	4.49821	4.37535	1.62315	1.79207	1.38431
MD17G1185400	3.77253	3.24272	3.63424	1.18405	6.05869	4.55128	ATB15_ARATH	Homeobox-leucine zipper protein ATHB-15
MD17G1265400	3.6712	4.38961	3.41227	3.87565	4.12594	3.68141	PER52_ARATH	Peroxidase 52
MD10G1031700	3.58323	2.5339	3.19682	6.81889	10.5611	7.34284	GSVIVT00036387001	N/A
MD00G1103500	3.48621	0	4.54138	3.25593	5.32668	1.97727	RETO_PAPSO	Reticuline oxidase
MD10G1037700	3.46271	3.27388	3.97031	10.3769	7.25784	5.8394	AT1G71730.1	unknown protein
MD11G1315500	3.45136	4.39363	5.44888	110.114	161.481	106.856	AT1G02610.1	zinc finger (C3HC4-type RING finger) family protein
MD02G1166700	3.41906	1.84225	1.82595	14.2806	18.6951	13.6402	ARR18_ARATH	Two-component response regulator ARR18
MD15G1075500	3.03904	3.47604	3.74562	6.95516	7.71872	5.35474	C81D1_ARATH	Cytochrome P450 81D1
MD14G1051900	2.89196	2.87952	4.10428	1.50278	1.97996	1.1366	WEX_ARATH	Werner Syndrome-like exonuclease
MD15G1149600	2.81485	3.12645	4.14882	6.9559	6.6901	4.0421	AT5G57860.2	ubiquitin family protein
MD09G1205400	2.53446	2.26647	3.15136	5.4136	7.43437	5.38743	ATB15_ARATH	Homeobox-leucine zipper protein ATHB-15
MD06G1014700	2.50734	2.81528	1.83317	5.3912	6.99643	4.14208	AT4G37740.1	AtGRF2 (GROWTHREGULATING FACTOR 2); transcription activator
MD04G1054000	2.40806	2.08016	2.49698	6.57792	7.09051	5.82344	CSK2E_ARATH	Putative casein kinase II subunit beta-4
MD08G1240000	2.34963	2.19631	1.93706	1.31277	1.51755	1.59958	TCP8_ARATH	Transcription factor TCP8
MD15G1392300	2.26647	3.45654	3.12511	5.17059	2.41643	6.73077	MAOX_PHAVU	NADP-dependent malic enzyme
MD13G1272100	2.19446	1.48843	1.28707	8.27973	3.13153	2.89495	DRL27_ARATH	Disease resistance protein At4g27190
MD13G1264700	2.18588	2.38641	1.90017	0.999133	0	1.91546	ARF1_BRARP	ADP-ribosylation factor 1
MD16G1173400	2.13627	2.15339	2.26656	1.76982	2.95302	2.81874	ACBP4_ARATH	Acyl-CoA-binding domain-containing protein 4
MD15G1014500	2.06219	2.72538	2.23158	1.32737	2.01114	2.30981	AT3G27230.1	LOCATED IN: Golgi apparatus; EXPRESSED IN: 23 plant structures; EXPRESSED DURING: 13 growth stages; BEST Arabidopsis thaliana protein match is: methyltransferase (TAIR:AT5G40830.2); Has 184 Blast hits to 183 proteins in 14 species: Archae - 0; Bacteria - 2; Metazoa - 0; Fungi - 0; Plants - 182; Viruses - 0; Other Eukaryotes - 0 (source: NCBI BLink).
MD04G1010000	2.04361	2.46883	2.94385	2.67576	2.09369	1.09612	FBW2_ARATH	F-box protein FBW2
MD06G1065700	2.02413	2.11927	1.69184	0.512971	0.296261	0.135714	YAB1_ARATH	Axial regulator YABBY 1
MD05G1342200	2.00236	2.02693	1.70577	1.57693	2.25513	1.27339	PDF2_ARATH	Homeobox-leucine zipper protein PROTODERMAL FACTOR 2
MD08G1060500	1.93409	1.57925	2.24801	3.37614	4.73404	2.8365	CTC1_ARATH	CST complex subunit CTC1
MD00G1187300	1.93054	3.1216	2.18153	4.88007	6.74261	9.17273	UBC2_ARATH	Ubiquitin-conjugating enzyme E2 2
MD11G1008900	1.91915	2.40072	2.45116	0.326852	0.377793	0.642318	E134_ARATH	Glucan endo-1 3-beta-glucosidase 4
MD10G1160700	1.88826	1.47141	2.51726	1.48299	1.85914	1.1272	PP253_ARATH	Putative pentatricopeptide repeat-containing protein At3g25060 mitochondrial
MD16G1242900	1.79023	2.34545	2.85906	2.20352	3.01038	1.31421	SDE3_ARATH	Probable RNA helicase SDE3
MD01G1046900	1.76192	1.85313	1.21855	1.29222	2.14818	2.0879	AT3G49650.1	kinesin motor protein-related
MD08G1165100	1.76137	0.747162	0.961657	0.142205	0	0	AT1G44760.1	universal stress protein (USP) family protein
MD05G1033400	1.5649	0.798812	1.66708	78.9703	96.8066	74.2882	GIGAN_ARATH	Protein GIGANTEA
MD15G1040800	1.54965	1.42313	2.14292	0.963894	0	0.512349	AT4G31830.1	unknown protein
MD13G1251200	1.53861	1.53483	1.06483	5.52118	5.89114	6.20788	AT1G17690.1	unknown protein
MD11G1020100	1.52104	0.754751	1.3284	1.98032	0.874017	0.797803	NAC78_ARATH	NAC domain-containing protein 78
MD00G1052400	1.42193	1.30186	0	0	1.64771	0	AVP_PHAAU	Pyrophosphate-energized vacuolar membrane proton pump
MD16G1027800	1.32447	1.05334	1.04843	3.58416	3.97744	6.08202
MD10G1315800	1.28097	1.13142	1.58674	0.779427	0.698294	0.721657	PDF2_ARATH	Homeobox-leucine zipper protein PROTODERMAL FACTOR 2
MD02G1246000	1.25854	1.17693	1.18592	0.385281	0.795328	1.16878
MD06G1107000	1.23782	1.38507	2.27903	0	1.79246	2.70246	T5AT_TAXCH	Taxadien-5-alpha-ol O-acetyltransferase
MD16G1132900	1.23203	1.19895	1.45477	2.61982	6.46512	2.8282	UBP12_ARATH	Ubiquitin carboxyl-terminal hydrolase 12
MD01G1229700	1.11432	1.929	1.72621	0.28525	0.791156	0.513143	AT5G24580.2	copper-binding family protein
MD16G1081300	1.0911	2.44683	1.02421	5.54059	5.34347	3.48824	PPR12_ARATH	Pentatricopeptide repeat-containing protein At1g05665 mitochondrial
MD15G1140600	1.06804	0.653956	0.576717	7.03775	6.63327	4.49961	DYAD_ARATH	Protein DYAD
MD14G1182000	1.04965	2.0239	1.43798	0	0.0319398	0.146069	HT1_ARATH	Serine/threonine-protein kinase HT1
MD10G1087100	1.00319	1.58842	0	0.964936	0	0.437864	ppa001599m	N/A
MD01G1118800	0.933018	1.18268	1.00449	0	0	0	KCS21_ARATH	3-ketoacyl-CoA synthase 21
MD08G1104300	0.922815	0.601234	0.586887	0.436798	0.908823	1.66393	RGA3_SOLBU	Putative disease resistance protein RGA3
MD00G1114000	0.849484	0.391572	0.699065	2.02748	1.16487	1.93296	DHE1_ARATH	Glutamate dehydrogenase 1
MD17G1276400	0.804557	0.744095	0.824349	3.47776	2.91938	1.50212	ATK3_ARATH	Kinesin-3
MD04G1239300	0.756774	0.573151	1.68995	310.069	50.8774	72.424	WAKLD_ARATH	Wall-associated receptor kinase-like 4
MD11G1020500	0.75243	1.10374	0.845575	0.483996	2.98342	2.35579	DRL27_ARATH	Disease resistance protein At4g27190
MD05G1006500	0.676727	0.355002	0.0496549	0.361459	0.747213	0.249097	AT4G26670.1	mitochondrial import inner membrane translocase subunit Tim17/Tim22/Tim23 family protein
MD12G1023600	0.674567	1.20482	0.985576	5.75535	3.35051	3.11965	FACE2_ARATH	CAAX prenyl protease 2
MD01G1037200	0.662379	0.553179	0.430165	0.345771	0.313888	0.322815	Y4466_ARATH	ZF-HD homeobox protein At4g24660
MD04G1092900	0.631363	0.388073	0.692665	0	0	0
MD00G1056300	0.622027	0.378816	0.392143	4.361	3.06106	4.98079	ARFB_ARATH	Auxin response factor 2
MD15G1088300	0.614046	0.995685	1.33857	0.0746884	0.0863244	0.158067	Y4597_ARATH	Uncharacterized protein At4g15970
MD16G1286600	0.596169	0.733118	0.326903	2.48422	0.873663	1.00623	AT5G45310.1	unknown protein
MD05G1232500	0.592129	0	0	1.04594	0.118295	0.121988	AT3G12940.1	unknown protein
MD01G1217700	0.573842	0.531253	0.521995	27.8857	27.693	28.2689	AT5G53030.1	unknown protein
MD00G1047000	0.557067	0	1.59915	0	0	1.44861	GSO1_ARATH	LRR receptor-like serine/threonine-protein kinase GSO1
MD12G1064900	0.525156	0	0.432719	0.249426	0	0
MD00G1114600	0.524153	0.722128	0.729247	1.03491	0.941324	0.642436
MD08G1096300	0.486304	0.638135	0.729244	0	0	0	WOX4_ARATH	WUSCHEL-related homeobox 4
MD15G1022800	0.48315	0.686336	0.500411	0.31324	0.253372	0.364619	HHT1_ARATH	Omega-hydroxypalmitate O-feruloyl transferase
MD15G1300900	0.481037	0.668602	0.491511	0.561774	0.967405	1.11074	AT2G22840.1	AtGRF1 (GROWTH-REGULATING FACTOR 1); transcription activator
MD03G1015500	0.461965	0.427923	0.346346	0.598675	1.00135	0.593941	NOC2L_ARATH	Nucleolar complex protein 2 homolog
MD07G1259500	0.459099	0.558469	0.527534	0.0558977	0.0161576	0.04436	ERL1_ARATH	LRR receptor-like serine/threonine-protein kinase ERL1
MD14G1137600	0.448104	0.306932	0.350301	1.42263	2.98221	1.46521	AT4G24150.1	AtGRF8 (GROWTH-REGULATING FACTOR 8); transcription activator
MD07G1070500	0.414722	0.268895	0.474924	11.146	14.3868	19.6205	Y5393_ARATH	Probable receptor-like protein kinase At5g39030
MD12G1192700	0.405926	1.49135	2.68575	2.28469	1.30795	0.404666
MD05G1124400	0.389937	0.476355	0.101393	0.0690365	0.0199532	0.1461	AT1G21740.1	unknown protein
MD15G1268900	0.3891	1.61509	1.92001	2.04695	4.06505	0.394184	RCE1_ARATH	NEDD8-conjugating enzyme Ubc12
MD04G1133900	0.385378	0.576775	0.339322	0.374863	0.766441	0.274623	AT5G28780.1	unknown protein
MD10G1225900	0.357051	0.571356	0.451205	1.04167	1.05777	0.968684	PP449_ARATH	Pentatricopeptide repeat-containing protein At5g66520
MD01G1189400	0.355976	0.0732747	0.0970524	0.230638	0.222038	0.122035	Y4117_ARATH	Putative disease resistance protein At4g11170
MD08G1120000	0.334071	0.403919	0.397481	1.3732	1.93193	0.951173	AT4G32700.2	DNA-directed DNA polymerase family protein
MD02G1093600	0.333694	0.154492	0.409655	0	0	0	AT5G20635.1	FUNCTIONS IN: molecular_function unknown; INVOLVED IN: biological_process unknown; LOCATED IN: keratin filament chloroplast; CONTAINS InterPro DOMAIN/s: Keratin high sulphur B2 protein (InterPro:IPR002494); Has 5724 Blast hits to 2501 proteins in 208 species: Archae - 6; Bacteria - 25; Metazoa - 4583; Fungi - 39; Plants - 97; Viruses - 40; Other Eukaryotes - 934 (source: NCBI BLink).
MD15G1099400	0.332171	0.291638	0.228593	0.204289	0.0787269	0.162125	RPM1_ARATH	Disease resistance protein RPM1
MD04G1177100	0.286329	0.742809	0.397958	0.250688	0.193142	0.3537	Y5880_ARATH	BTB/POZ domain-containing protein At5g48800
MD06G1121000	0.282308	0.163453	0.346298	0.171542	0.158563	0.254141	AT4G24150.1	AtGRF8 (GROWTH-REGULATING FACTOR 8); transcription activator
MD15G1105700	0.280531	0.160393	0.209275	0.896251	1.08547	0.465209	TOP1_RICBR	DNA topoisomerase 1
MD07G1283200	0.276739	0.313476	0.226136	0.434244	0.467443	0.548319	PP271_ARATH	Putative pentatricopeptide repeat-containing protein At3g49140
MD08G1072500	0.271979	0.418436	0.747635	0.457381	0.10174	0.0929764
MD06G1094800	0.240814	0.297503	0.415607	0.364472	0.481414	0.220387	AT1G64080.1	unknown protein
MD09G1011500	0.22222	0.205921	0.127144	0.82194	0.525055	0.5722	SNF12_ARATH	SWI/SNF complex component SNF12 homolog
MD15G1389800	0.218438	0	0	1.05818	0.569902	0.52269	AGL21_ARATH	Agamous-like MADS-box protein AGL21
MD02G1189500	0.21422	0.433134	0.222877	1.08089	0.684817	0.204534	AT2G22840.1	AtGRF1 (GROWTH-REGULATING FACTOR 1); transcription activator
MD03G1218100	0.212962	0.394708	0.335155	2.62483	2.76737	1.43606	MRE11_ARATH	Double-strand break repair protein MRE11
MD09G1138000	0.208399	0.481809	0.512528	2.41536	0.11604	0.213099
MD04G1215900	0.204224	0.46569	0.553965	0	0.093449	0.163206	B9SY20_RICCO	Putative uncharacterized protein
MD16G1282200	0.203129	0.134473	0.201547	0.635957	0.588247	0.32681	PP168_ARATH	Pentatricopeptide repeat-containing protein At2g22070
MD14G1018600	0.194812	0.436322	0.318389	0.664029	0.658047	0.752819	G11A_ORYSJ	Protein kinase G11A
MD08G1043600	0.193611	0.124227	0.231223	0.188576	0.0503153	0.0613961	ATH1_ARATH	Homeobox protein ATH1
MD05G1143300	0.167159	0.103274	0.0455367	1.62759	1.41017	1.70781	PTR1_ARATH	Peptide transporter PTR1
MD10G1014300	0.146526	0.135771	0.159699	0	0	0.0251481	PIN6_ARATH	Probable auxin efflux carrier component 6
MD07G1066400	0.145036	0.0335887	0.0889585	0.140995	0	0	G11A_ORYSI	Protein kinase G11A
MD09G1013100	0.139343	0	0.113949	0	0.0782683	0.0358413	LIP2_ARATH	Triacylglycerol lipase 2
MD03G1059400	0.139256	0	0	0.134963	0	0
MD17G1075800	0.130025	0.321148	0	0.210539	0.389339	1.2477
MD09G1066200	0.126116	0.0778758	0.0687748	0.408467	0	0.0432259	AT1G13820.1	hydrolase alpha/beta fold family protein
MD10G1094800	0.123002	0.276586	0.790104	0.603365	0.362729	0.506716	IF4G1_ARATH	Eukaryotic translation initiation factor 4G
MD05G1363500	0.121001	0.112029	0.247622	0.704261	0.338758	1.30435	E135_ARATH	Glucan endo-1 3-beta-glucosidase 5
MD02G1083900	0.116983	0.252373	0.241446	0.491135	1.56445	0.394441	AT1G54710.1	AtATG18h
MD01G1179700	0.115929	0	0	1.81233	0	0	GSO2_ARATH	LRR receptor-like serine/threonine-protein kinase GSO2
MD04G1103100	0.102724	0	0.0280006	0.0665868	0	0.140926	PP280_ARATH	Pentatricopeptide repeat-containing protein At3g53360 mitochondrial
MD01G1198500	0.100279	0.17427	0.0921752	0.024423	0.0141201	0.0387635	EXS_ARATH	Leucine-rich repeat receptor protein kinase EXS
MD13G1070400	0.0976837	0	0.0399249	0.0475418	0.0274693	0.0754443	MYB44_ARATH	Transcription factor MYB44
MD04G1209700	0.0973613	0.176817	0.0789653	3.23496	0.912735	0.988639	NHX1_ARATH	Sodium/hydrogen exchanger 1
MD02G1201000	0.082569	0.0510024	0.0450018	0.240994	0.185681	0.141675	AT2G45480.1	AtGRF9 (GROWTH-REGULATING FACTOR 9); transcription activator
MD16G1105800	0.0770119	0.0475717	0.062955	0	0	0	TE1_MAIZE	Protein terminal ear1
MD02G1050700	0.0738602	0	0	0.423937	0.578037	0.454433	AHM2_ARATH	Putative cadmium/zinc-transporting ATPase 2
MD04G1128000	0.0723473	0.335098	0.798741	0.246164	2.03152	0.0744273	ppa003186m	N/A
MD12G1095100	0.0632549	0.117233	0.1034	0.205253	0.355899	0.152033	PIN1C_ORYSJ	Probable auxin efflux carrier component 1c
MD15G1025900	0.0632462	0.175735	0.284347	0.0307463	0.106942	0.195279	Y4466_ARATH	ZF-HD homeobox protein At4g24660
MD15G1064600	0.0525394	0.0243406	0.0644257	0	0	0	ANT_ARATH	AP2-like ethylene-responsive transcription factor ANT
MD11G1285300	0.052455	0.291446	0.257551	0.305522	0.235202	0.215555	D7TPB3_VITVI	Whole genome shotgun sequence of line PN40024 scaffold_104.assembly12x
MD01G1188300	0.050471	0.116914	0.206289	0.638471	0.482505	0.337806	PP449_ARATH	Pentatricopeptide repeat-containing protein At5g66520
MD06G1175800	0.049898	0.0231176	0.122367	0	0	0.0513815	JP650_ARATH	Probable polygalacturonase non-catalytic subunit JP650
MD08G1030700	0.0372005	0.0344373	0.0301993	0	0	0.0762788	Y4466_ARATH	ZF-HD homeobox protein At4g24660
MD06G1236400	0.0339619	0.0314746	0.055507	0.0330726	0.019118	0	HDG11_ARATH	Homeobox-leucine zipper protein HDG11
MD09G1183300	0.0307711	0.0285086	0.050319	0.0299285	0.0345852	0	AT3G13960.1	AtGRF5 (GROWTH-REGULATING FACTOR 5); transcription activator
MD12G1052500	0.0234281	0.0325722	0.0584334	0.115984	0.0704336	0.0383879	FACR2_ARATH	Fatty acyl-CoA reductase 2
MD12G1020800	0.0210745	0.0293008	0.0430442	0	0	0	PDR2_NICPL	Pleiotropic drug resistance protein 2
MD01G1081400	0	0	0	0	0	0.144631	NEP1_NEPGR	Aspartic proteinase nepenthesin-1
MD01G1131800	0	0	0.189675	0	0.137427	0	Y3475_ARATH	Probable LRR receptor-like serine/threonine-protein kinase At3g47570
MD01G1220000	0	0	0	0.343187	0	0.364054	IF1A_ONOVI	Eukaryotic translation initiation factor 1A
MD02G1136500	0	0	0.0363789	0	0.0498974	0	DEFA_ANTMA	Floral homeotic protein DEFICIENS
MD03G1113600	0	0	0.194149	0.684815	0.657746	0.362528	PPR92_ARATH	Pentatricopeptide repeat-containing protein At1g62680 mitochondrial
MD03G1247100	0	0	0.0290924	0	0	0	Y5343_ARATH	Probable LRR receptor-like serine/threonine-protein kinase At1g53430
MD04G1054900	0	0	0.249929	0	0.328539	0	TMVRN_NICGU	TMV resistance protein N
MD05G1339200	0	0	0	0.457089	0.523179	0	AT1G28240.1	unknown protein
MD06G1057800	0	1.89732	1.70029	4.74518	1.11568	6.10114	RS13_SOYBN	40S ribosomal protein S13
MD06G1067800	0	0	0.0361347	0.386195	0.446084	0.953619	ESCA_ARATH	Putative DNA-binding protein ESCAROLA
MD06G1109100	0	0.0435334	0	0.136957	0.105454	0.144938	GDL75_ARATH	GDSL esterase/lipase At5g08460
MD06G1130300	0	0	0.146374	0	0.392637	0	EF114_ARATH	Ethylene-responsive transcription factor ERF114
MD06G1166500	0	0	0	0.345209	0.595651	2.74196	AT5G47740.1	FUNCTIONS IN: molecular_function unknown; INVOLVED IN: biological_process unknown; LOCATED IN: cellular_component unknown; EXPRESSED IN: root; CONTAINS InterPro DOMAIN/s: Rossmann-like alpha/beta/alpha sandwich fold (InterPro:IPR014729); BEST Arabidopsis thaliana protein match is: protein kinase family protein / U-box domain-containing protein (TAIR:AT2G45910.1); Has 196 Blast hits to 194 protein…
MD06G1232400	0	0.130467	0.173132	0.47809	0.157653	0.361449	KNOS6_ORYSJ	Homeobox protein knotted-1-like 6
MD07G1028900	0	0	0.0291709	0.0346785	0	0	AT5G43390.1	FUNCTIONS IN: molecular_function unknown; INVOLVED IN: biological_process unknown; LOCATED IN: cellular_component unknown; CONTAINS InterPro DOMAIN/s: Uncharacterized conserved protein UCP015417 vWA (InterPro:IPR011205) von Willebrand factor type A (InterPro:IPR002035); BEST Arabidopsis thaliana protein match is: unknown protein (TAIR:AT5G43400.1); Has 252 Blast hits to 234 proteins in 28 species…
MD07G1039300	0	0	0.0336205	0	0	0	CUCM1_CUCME	Cucumisin
MD07G1089000	0	0	0.749786	2.86677	1.31415	0.304003	AT2G44640.1	FUNCTIONS IN: molecular_function unknown; INVOLVED IN: biological_process unknown; LOCATED IN: mitochondrion chloroplast plasma membrane plastid chloroplast envelope; EXPRESSED IN: 23 plant structures; EXPRESSED DURING: 13 growth stages; BEST Arabidopsis thaliana protein match is: PDE320 (PIGMENT DEFECTIVE 320) (TAIR:AT3G06960.1); Has 25 Blast hits to 24 proteins in 8 species: Archae - 0; Bacteri…
MD07G1100200	0	0	0	0.14876	0	0.31502	AT1G64870.1	unknown protein
MD07G1117000	0	0	0.0359967	0	0	0	AT3G60670.1	zinc-binding protein putative
MD07G1297900	0	0.0238522	0	0	0	0.0265057	IQD14_ARATH	Protein IQ-DOMAIN 14
MD08G1062100	0	0	0.0140265	0	0	0	GSO1_ARATH	LRR receptor-like serine/threonine-protein kinase GSO1
MD08G1104200	0	0.168706	0.0994409	0.117838	0.612155	0.810624	RGA3_SOLBU	Putative disease resistance protein RGA3
MD08G1112600	0	0	0.11891	0	0	0	AT5G25840.1	unknown protein
MD09G1007200	0	0	0	0	0.0274114	0	GAI1_VITVI	DELLA protein GAI1
MD09G1071200	0	0.0670196	0.147915	0.457161	0.081261	0.223282	AT1G11940.1	unknown protein
MD09G1226100	0	0.132888	0.014648	0.122172	0.121065	0.0923397	AT3G57880.1	C2 domain-containing protein
MD10G1015000	0	0	4.98594	6.0783	7.92048	9.0414	AT1G48880.1	unknown protein
MD10G1154000	0	0	0.043546	0	0	0	PTR1_ARATH	Peptide transporter PTR1
MD10G1201600	0	0	0.307021	0.714987	0.205561	0.378616	GMGT1_CYATE	Galactomannan galactosyltransferase 1
MD10G1247300	0	0	0	0.0324298	0	0.0343176	RETOL_ARATH	Reticuline oxidase-like protein
MD11G1240500	0	0	0	0	0	0.220719	ABAH4_ARATH	Abscisic acid 8'-hydroxylase 4
MD11G1253500	0	0.03596	0	0	0	0.0399281	NAC98_ARATH	Protein CUP-SHAPED COTYLEDON 2
MD11G1260200	0	0	0	0.780147	0.382551	0.975624	AB10G_ARATH	ABC transporter G family member 10
MD12G1253900	0	0	0	3.80242	0.0645604	0.0591788
MD13G1105600	0	0	0.0175625	0	0.0241783	0.0221328	TE1_MAIZE	Protein terminal ear1
MD13G1137000	0	0.158891	0.18727	0.111008	0.0640836	0.176223	IAA31_ARATH	Auxin-responsive protein IAA31
MD13G1178000	0	0	0.378547	0	0	0.117863
MD13G1210300	0	0	5.71863	1.32859	0	0	SM3L3_ARATH	Putative SWI/SNF-related matrix-associated actin-dependent regulator of chromatin subfamily A member 3-like 3
MD13G1268100	0	0	0.135569	0.214351	0	0	SYT_SYNY3	Threonyl-tRNA synthetase
MD14G1017800	0	0	0.179728	0	0.23936	0.220719	AT3G09970.1	calcineurin-like phosphoesterase family protein
MD14G1157200	0	0	0	0.0940374	0.0362212	0.0331702	FDL11_ARATH	Putative F-box/FBD/LRR-repeat protein At1g78760
MD14G1216500	0	0	0.0495244	0	0	0.0621117	AT5G60880.1	unknown protein
MD15G1047300	0	0	0	0.0753888	0	0	FMO1_ARATH	Probable flavin-containing monooxygenase 1
MD15G1117200	0	0.0946023	0.139411	0.0330976	0	0
MD15G1240800	0	0.102379	0	0.0536517	0.0619488	0	FD_ARATH	Protein FD
MD15G1405400	0	0	0	0	0.0463857	0.0424931	PCKA_MAIZE	Phosphoenolpyruvate carboxykinase [ATP]
MD16G1089000	0	0.0276787	0	0	0	0	Y1615_ARATH	Uncharacterized basic helix-loop-helix protein At1g06150
MD16G1097100	0	0.0365123	0	0.0766178	0	0	Y2239_ARATH	Probable LRR receptor-like serine/threonine-protein kinase At2g23950
MD16G1151500	0	0	0.174766	0	0	0	B9RZS8_RICCO	Putative uncharacterized protein
MD16G1217400	0	0.02171	0.229812	1.04891	0.105427	0.168901	PHT17_ARATH	Probable inorganic phosphate transporter 1-7
MD16G1262400	0	0	0	0.0740249	0.170838	0.470127	AT5G57770.1	FUNCTIONS IN: molecular_function unknown; INVOLVED IN: biological_process unknown; LOCATED IN: cellular_component unknown; EXPRESSED IN: root; CONTAINS InterPro DOMAIN/s: Pleckstrin-like plant (InterPro:IPR013666) Protein of unknown function DUF828 plant (InterPro:IPR008546); Has 104 Blast hits to 104 proteins in 9 species: Archae - 0; Bacteria - 2; Metazoa - 0; Fungi - 0; Plants - 102; Viruses -…
MD17G1121800	0	0.126504	0.11503	0.395422	0.151821	0.558209	AT3G18670.1	ankyrin repeat family protein
MD17G1163900	0	0	0	0	22.2637	4.86657	ppa012081m	N/A
MD17G1246500	0	0.2018	0	0.105338	0.242881	0.33459	CAS1_ARATH	Cycloartenol synthase
MD17G1257000	0	0	0	0.0575626	0	0	BH083_ARATH	Transcription factor bHLH83
