# Supplementary material for: Identification of PLATZ genes in Malus and expression characteristics of MdPLATZs in response to drought and ABA stresses
Source: Front Plant Sci. 2023 Jan 18;13:1109784. doi: 10.3389/fpls.2022.1109784 (PMC9890193; doi:10.3389/fpls.2022.1109784)
Supplement: Supplementary file 1 [file DataSheet_1.zip › Table S5.xlsx]

## Sheet: Sheet1
Table S5. The primers used in this study
Name	Sequence（5'→3'）Forward Primer	Sequence（5'→3'）Reverse Primer
Mdplatz2	ATCTTGCGTGCAGACGTACA	CGCGCATTATTCCTCCAAGC
Mdplatz7	CGAGAAGAACATAAGGAGGTATGTG	AGGGGTCTTGCAGGTTTCTG
Mdplatz10	ATGGGAATTCAGAAGCCTGC	CGGACAACGTCATGGTAAACG
Mdplatz17	GATGTCTCGGGGACCCTGT	TGCATGTCTTGTTGCGTTTGA
Mdplatz4	GCAGGGCTCTGCCAATATCT	TATTGAGTCGCTGGTGGCTT
Mdplatz1	GGAATAATGCGGGGTGACCA	AAAGGGGAGGAGTGGATGGA
Mdplatz19	ATCAACAGTGCCCGAGTTGT	CTGGACTTTGTTGTGGCTGC
Mdplatz5	AAGGTTGGATGATGCTGCCA	GCCACACCCATAAGACCCAG
Mdplatz3	CAACATCTGCCTCACTTGCG	CCGAATCACTGGTTGCTTCA
Mdplatz9	AGGCCTCAGCCTAAAACAGC	TGGAGTTGGAGTTGGAGTGC
Mdplatz18	GGCTGGGAGTAAAGGAGCTT	CCCATTGCCTCCTCATTCTTTG
Mdplatz6	ATGGCGAGAAAGCTGTGCAT	TCCCTTACAGGCGATCGGAG
Mdplatz20	AGCAGTTGCTCACCACATCA	TGTGGGGAGATCCCTTACTC
Mdplatz13	GTGCAAGGTGGATTACGTGC	AGCCGATCTTCCACATAACGA
Mdplatz16	CATCACCGTTGCAGTACCCC	GCAGAGAGGAGCTCTGTGAG
Mdplatz11	GCGCCAGAGTTGTGTTTCTG	ACTTTGTTGTTGCCGTGGTG
Mdplatz15	GCCTGTCCAGATCATCCTGT	GGGGAAGTGGAGTCTGAGGT
pRI101-GFP-Mdplatz2	GACCCCGGGGGTACCGATGGTGAGTTCAATTCTACCGATG	CCTCGCCCTTGCTCACCATGCAAAAGGGTGCCCGATGAGGTATA
pRI101-GFP-Mdplatz10	GACCCCGGGGGTACCGATGTTTGGTCCTGCAAATCTTCTTC	CCTCGCCCTTGCTCACCATGCAATACAGCGGCGCCCGGTGTGGA
pRI101-GFP-Mdplatz11	GACCCCGGGGGTACCGATGGGTGCTGGAGGTCCTGACGAGG	CCTCGCCCTTGCTCAGTATTCTATGATTAGTCCACCC
